# Supplementary material for: Single-cell and spatial transcriptomics analysis of non-small cell lung cancer
Source: Nat Commun. 2024 May 23;15:4388. doi: 10.1038/s41467-024-48700-8 (PMC11116453; doi:10.1038/s41467-024-48700-8)
Supplement: Supplementary file 5 — Supplementary Dataset 1 [file 41467_2024_48700_MOESM5_ESM.xlsx]

## Sheet: Overview
Table	Description
Supplementary Data 1	Sample metadata, including scRNA-seq metrics, spatial transcriptomics metrics, and available clinical data
Supplementary Data 2	Results of the two-sided Wilcoxon Rank Sum and Bonferroni correction on the non-immune cell type abundance in the unenriched cell samples (CD235-), comparing tumour and background
Supplementary Data 3	Results of the two-sided Wilcoxon Rank Sum and Bonferroni correction on the broad immune cell type abundance in the unenriched cell samples (CD235-), comparing tumour and background
Supplementary Data 4	Cell per cluster, per patient, for the tumour dataset
Supplementary Data 5	Cell per cluster, per patient, for the background and healthy datasets
Supplementary Data 6	Results of the two-sided Wilcoxon Rank Sum and Bonferroni correction on the cell type proportion within each broad annotation cluster in the unenriched cell samples (CD235-), comparing tumour and background.
Supplementary Data 7	Results of the two-sided Wilcoxon Rank Sum and Bonferroni correction on the broad cell type abundance in the unenriched cell samples (CD235-), comparing LUAD and LUSC tumour samples.
Supplementary Data 8	Results of the two-sided Wilcoxon Rank Sum and Bonferroni correction on the cell type proportion within each broad annotation cluster in the unenriched cell samples (CD235-), comparing LUAD and LUSC tumour samples.
Supplementary Data 9	CellphoneDB results obtained on the LUAD tumour dataset
Supplementary Data 10	CellphoneDB results obtained on the LUSC tumour dataset
Supplementary Data 11	CellphoneDB results obtained on the background dataset
Supplementary Data 12	CellphoneDB results obtained on the healthy dataset
Supplementary Data 13	Results of the two-sided Wilcoxon Rank Sum and Bonferroni correction on the broad immune cell type abundance estimated by cell2location from the Visium dataset, comparing tumour and background sections.
Supplementary Data 14	Results of the two-sided Wilcoxon Rank Sum and Bonferroni correction on the non-immune cell types abundance estimated by cell2location from the Visium dataset, comparing tumour and background sections.
Supplementary Data 15	Results of the Chi2 test of independence and Bonferroni correction on the spatial abundance estimated by Cell2location (using the 5th quantile of the abundance distribution). The Bonferroni correction was applied considering all the significant L-R pairs identified by CellphoneDB for all patients (i.e. by a factor of 309*8=2472).
Supplementary Data 16	DEA results by pseudobulking-py_DESeq2 comparing AT2 cells in tumour vs background
Supplementary Data 17	DEA results by pseudobulking-py_DESeq2 comparing macrophages clusters and CAMLs in LUAD vs LUSC
Supplementary Data 18	DEA results by pseudobulking-py_DESeq2 comparing alveolar macrophages (AM) in tumour vs background
Supplementary Data 19	DEA results by pseudobulking-py_DESeq2 comparing anti-inflammatory macrophages (AIM) in tumour vs background
Supplementary Data 20	DEA results by pseudobulking-py_DESeq2 comparing alveolar macrophages (AM) and STAB1+ macrophages (STAB1) in tumour
Supplementary Data 21	DEA results by pseudobulking-py_DESeq2 comparing anti-inflammatory macrophages (AIM) and STAB1+ macrophages (STAB1) in tumour
Supplementary Data 22	Details of the antibodies used for flow cytometry and IHC

## Sheet: Supplementary Data 1
			scRNA-seq						10x Visium			Clinical data
Patient number	scRNA-seq	10x Visium	Tissue	Sorting strategy		# cells after QC	Median # genes per cell after QC	Median # UMIs per cell after QC	Tissue	Median genes per spot	Median UMIs counts per spot	Sex	Age range	Broad cancer	Cancer type	Stage	Smoking history	Location
Patient 1	Y	N	Tumour	MDSC: CD45+, Lin-, CD11b+, CD33+	MDSC	1524	1112.5	3095.5	-	-	-	Female	70-79	LUSC	Squamous cell carcinoma	T2b N1 M0	ex	Right middle lobe
			Background		MDSC	2242	1080	3368		-	-
Patient 2	Y	N	Tumour	MDSC: CD45+, Lin-, CD33+, HLA-DR-/low	MDSC	625	2506	8445	-	-	-	Female	80-89	LUSC	Squamous cell carcinoma	T2a N1 M0	ex	Right lower lobe
			Background		MDSC	1338	1607	4305.5		-	-
Patient 3	Y	N	Tumour	CD45: CD45+ MDSC: CD45+, Lin- Cd33+, HLA-DR-/low	CD45 + MDSC	3522	2526.5	10634.5	-	-	-	Female	70-79	LUSC	Squamous cell carcinoma	T4 N1 M0	ex	Left lower lobe
			Background		CD45 + MDSC	3881	2618	9719		-	-
Patient 4	Y	N	Tumour	CD45: CD45+ MDSC: CD45+, Lin-, CD33+, HLA-DR-/low Un-enriched cells: CD235a depletion	CD45 + MDSC	2227	1896	5547	-	-	-	Male	60-69	LUSC	Poorly differentiated Squamous carcinoma	T4 N0 PL1 R0	ex	Left lower lobe
					CD235a-	12719	1676	4679		-	-
					CD235a-	17529	1519	4113		-	-
			Background		CD45 + MDSC	3530	1678.5	5385.5		-	-
					CD235a-	1849	1916	6293		-	-
					CD235a-	3317	1638	5069		-	-
Patient 5	Y	N	Tumour	CD45: CD45+ MDSC: CD45+, Lin-, Cd33+, HLA-DR-/low	CD45 + MDSC	4094	2491.5	8907.5	-	-	-	Female	70-79	LUAD	Adenocarcinoma	T2b N1 M0	no	Left upper lobe
			Background		CD45 + MDSC	3232	2046.5	5813.5		-	-
Patient 6	Y	N	Tumour	CD45: CD45+	CD45	3002	1227	3344.5	-	-	-	Female	60-69	LUAD	Adenocarcinoma	T1c N0 M0	current	Right upper lobe
			Background		CD45	938	1807	5005.5		-	-
Patient 7	Y	N	Tumour	CD45: CD45+	CD45	1163	1199	3213	-	-	-	Male	50-59	LUAD	Adenocarcinoma	T1c N0 M0	no	Right upper lobe
			Background		CD45	269	1723	5034		-	-
Patient 8	Y	N	Tumour	CD45: CD45+ MDSC: CD45+, Lin-, Cd33+, HLA-DR-/low Un-enriched cells: CD235a- depletion	CD45 + MDSC	2128	1556.5	4759.5	-	-	-	Male	70-79	LUSC	Squamous cell carcinoma	T2b N1 M0	ex	Left upper lobe
					CD235a-	43177	896	2146		-	-
			Background		CD45 + MDSC	4339	1762	4801		-	-
					CD235a-	40166	637	1096		-	-
Patient 9	Y	N	Tumour	CD45: CD45+	CD45	3095	1454	4343	-	-	-	Male	70-79	LUAD	TTF1+ Adenocarcinoma	T2b N0/1	ex	Right upper lobe
			Background		CD45	134	3047	12875.5		-	-
Patient 10	Y	Y	Tumour	CD45: CD45+	CD45	2121	2027	5763	Tumour	2192	4434	Female	70-79	LUAD	TTF1+ Adenocarcinoma	T3 N0 M0	no	Left upper lobe
										2350.5	4951
										2047.5	4182
										1312	2393
			Background		CD45	1157	2149	6222	Background	654	989
										438.5	597
Patient 11	Y	Y	Tumour	CD45: CD45+	CD45	339	3443	15636	Tumour	1033.5	1822.5	Male	80-89	LUSC	Squamous cell carcinoma	T2b N0 M0	ex	Right lower lobe
										1141	2053
										608	953
										538	868
			Background		CD45	1058	4799	32181	Background	927	1442
										604	856
Patient 12	Y	N	Tumour	CD45: CD45+	CD45	574	2702.5	11639	-	-	-	Female	60-69	LUAD	Adenocarcinoma	T1c N0 M0	ex	Right lower lobe
			Background		CD45	59	3193	16997		-	-
Patient 13	Y	N	Tumour	CD45: CD45+	CD45	7571	2102	6755	-	-	-	Female	50-59	LUAD	Adenocarcinoma	T1b N0 M0	ex	Right lower lobe
			Background		CD45	4393	1528	3885		-	-
Patient 14	Y	N	Tumour	CD45: CD45+	CD45	241	1240	3184	-	-	-	Male	80-89	LUAD	Adenocarcinoma	T4 N0 M0	ex; exposed to asbestos	Right lower lobe
			Background		CD45	38	3604.5	24458		-	-
Patient 15	Y	Y	Tumour	Un-enriched cells: CD235a depletion CD45: CD45+	CD45	5412	2025	6156	Tumour	2544	5977.5	Female	70-79	LUAD	Mucinouse adenocarcinoma	T3 N0 M0	current	Right lower lobe
					CD235a-	6341	1741	4903		2183	4833
			Background		CD45	6266	1670	4478.5	Background	1507.5	3035.5
					CD235a-	8029	1449	3533		1786	3626.5
Patient 16	Y	Y	Tumour	Un-enriched cells: CD235a depletion CD45: CD45+	CD45	4208	1659	4944	Tumour	1959.5	4333	Female	80-89	LUAD	Adenocarcinoma	T2b N0 M0	current	Right upper lobe
					CD235a-	8110	1447	4100.5		1914.5	4080.5
			Background		CD45	6986	1749.5	4421.5	Background	390	514
					CD235a-	17637	1316	2921		218	263
Patient 17	Y	Y	Tumour	Un-enriched cells: CD235a depletion CD45: CD45+	CD45	4670	1794.5	5455	Tumour	3731	11850	Male	60-69	LUSC	Squamous cell carcinoma	T2a N0 M0	ex	Right lower lobe with possible extension into right middle lobe
					CD235a-	20677	1353	3567		3333	9334
					CD235a-	26851	1260	3031
			Background		CD45	3286	1648	4808	Background	591	921.5
					CD235a-	10305	1914	5771		604	986
Patient 18	Y	N	Tumour	Un-enriched cells: CD235a depletion CD45: CD45+	CD45	20129	1473	4172	-	-	-	Male	70-79	LUSC	Squamous cell carcinoma	T2a N1 M0	current	Left upper lobe
					CD235a-	24382	1208	2968		-	-
			Background		CD45	38498	1557	3744.5		-	-
					CD235a-	24367	1181	2786		-	-
Patient 19	Y	Y	Tumour	Un-enriched cells: CD235a depletion CD45: CD45+	CD45	44461	933	1911	Tumour	2654.5	6045.5	Male	70-79	LUSC	Squamous cell carcinoma	T3 N0 M0	ex	NA
					CD235a-	18717	1204	3038		2328	5055
			Background		CD45	3867	1670	4357	Background	486	651
										649.5	941.5
Patient 20	Y	N	Tumour	Un-enriched cells: CD235a depletion CD45: CD45+	CD45	37694	1229	3709	-	-	-	Male	70-79	LUSC	Squamous cell carcinoma	T4 N2 M0	current	Upper left lobe
					CD235a-	2707	2628	12530		-	-
			Background		CD45	35571	1390	3821		-	-
					CD235a-	34257	1307	3122		-	-
Patient 21	Y	N	Tumour	Un-enriched cells: CD235a depletion CD45: CD45+	CD235a-	2838	2976	12762.5	-	-	-	Male	60-69	LUAD	Adenocarcinoma	T1c N0 M0	ex	Right upper lobe
					CD235a-	592	1772.5	5341.5		-	-
			Background		CD235a-	22929	1159	2615		-	-
					CD235a-	981	1740	5008		-	-
					CD45	1843	1609	4490		-	-
Patient 22	Y	N	Tumour	Un-enriched cells: CD235a depletion CD45: CD45+	CD235a-	1305	1879	5758	-	-	-	Male	80-89	LUAD	TTF1+ Adenocarcinoma	T3 N0 M0	ex	Right upper lobe
					CD45	13078	1523	4265		-	-
			Background		CD235a-	48183	1155	2436		-	-
					CD45	2521	1998	6831		-	-
Patient 23	Y	N	Tumour	Un-enriched cells: CD235a depletion CD45: CD45+	CD235a-	32285	1545	3839	-	-	-	Female	60-69	LUAD	Papillary Predominant Adenocarcinoma	T4 N0	ex	Right upper lobe
					CD45	81340	1545	3835		-	-
			Background		CD235a-	9216	2677	9241.5		-	-
					CD45	6203	1723	5254		-	-
Patient 24	Y	Y	Tumour	Un-enriched cells: CD235a depletion CD45: CD45+	CD235a-	32012	1118	2238	Tumour	1507	3342	Female	50-59	LUAD	Adenocarcinoma	T3 N0 M0	ex	Right upper lobe
					CD45	10709	1577	4156		1276	2561
			Background		CD235a-	22983	1220	2750	Background	1422	2751
					CD45	8325	1243	2926		1161	2030
Patient 25	N	Y	-	-	-	-	-	-	Tumour	2333.5	5005.5	Male	60-69	LUAD	Adenocarcinoma with Lepidic pattern	T3 N0 M0	ex	Right upper lobe
			-		-	-	-	-		2389.5	5390
			-		-	-	-	-	Background	1165	2158
			-		-	-	-	-		1247	2325
Donor 1	Y	Y	Healthy - upper lobe	CD45: CD45+	CD45	1825	486	1155	Healthy	852	1478.5	Male	30-39	HD	Healthy	NA	NA	Left upper lobe
					CD45	1275	518	1242		1247	2391
Donor 2	Y	Y	Healthy - upper lobe	CD45: CD45+ MDSC: CD45+, Lin-, Cd33+, HLA-DR-/low	CD45	2762	1251	3110.5	Healthy	-	-	Male	60-69	HD	Healthy	NA	NA	Upper & lower left lobes
					MDSC	845	2097	6999		-	-
			Healthy - lower lobe		CD45	864	2450	8533.5		1554	3288
					MDSC	840	2065.5	6909.5		1566	3231.5

## Sheet: Supplementary Data 2
Cell type	p.value	padj	sig
AT2 cells	0.400923	1	NS
Activated adventitial fibroblasts	0.948729	1	NS
Ciliated epithelial cells	0.171311	0.856553	NS
Cycling AT2 cells	0.116408	0.582041	NS
Lymphatic endothelial cells	0.000493643	0.00246821	**

## Sheet: Supplementary Data 3
Broad annotation group	p.value	padj	sig
Macrophages	0.346999	1	NS
B cells	0.000546	0.00436661	**
DCs	0.000288	0.00230756	**
Immature cells	1.48e-06	1.18e-05	***
Mast cells	0.486503	1	NS
NK cells	0.211497	1	NS
Monocytes	0.00279866	0.0223892	*
T cells	0.65055	1	NS

## Sheet: Supplementary Data 4
Patient	Sorting	Cycling anti-inflammatory macrophages	Cycling plasma B cells	Cycling T cells	mo-DC2	Cycling exhausted cytotoxic T cells	TNF+ B cells	LYZ+ B cells	Downregulated B cells	Plasma B cells	B cells	Mast cells	Cycling mast cells	Monocytes	Immature myeloid cells	STAB1+ macrophages	cDC2	Anti-inflammatory macrophages	Alveolar macrophages	CAMLs	NK cells (higher cytotoxicity)	Cytotoxic T cells	NK cells (lower cytotoxicity)	Exhausted cytotoxic T cells	AT2 cells	Transitioning epithelial cells	Atypical epithelial cells	Ciliated epithelial cells	Activated adventitial fibroblasts	Lymphatic endothelial cells	Fibroblasts	Cycling AT2 cells	Cycling epithelial cells	Naive T cells	Downregulated T cells	Tregs	Exhausted T cells	pDCs
Patient 1	MDSC	3	2	0	270	0	8	4	25	7	17	150	0	72	8	12	54	41	16	0	139	236	27	15	1	1	1	0	0	0	0	0	0	178	111	46	52	27
Patient 2	MDSC	19	3	4	126	0	1	1	19	2	10	222	1	35	19	0	57	38	0	0	0	11	5	1	3	0	6	0	0	0	0	0	0	4	1	0	2	31
Patient 3	CD45 + MDSC	43	7	1	714	8	12	20	204	56	132	442	5	295	31	115	273	459	32	0	97	103	48	25	8	0	7	2	0	0	4	0	0	68	39	22	34	202
Patient 4	CD45 + MDSC	12	1	9	218	12	9	3	18	5	20	366	4	126	16	64	177	190	70	0	102	280	51	41	4	0	0	7	1	0	0	0	0	169	128	29	57	21
Patient 4	CD235a-	75	15	60	603	62	82	29	377	88	137	48	0	108	28	69	346	302	181	1	1306	3348	686	326	65	55	20	211	90	89	26	1	0	1556	1238	341	612	137
Patient 4	CD235a-	164	22	71	964	100	94	141	515	183	355	71	0	165	71	95	451	450	298	9	1629	4065	1059	412	122	441	141	460	112	121	74	0	0	1686	1650	410	684	233
Patient 5	CD45 + MDSC	144	10	14	978	9	10	11	16	45	490	30	1	152	52	261	243	607	158	0	195	230	101	23	5	0	14	0	1	0	9	2	0	75	41	25	21	119
Patient 6	CD45	90	21	4	669	10	12	4	111	41	121	49	0	105	91	83	224	335	51	0	139	140	53	43	2	2	11	0	0	0	1	0	0	51	27	22	25	463
Patient 7	CD45	23	2	0	206	2	6	4	65	23	35	121	1	24	41	23	115	127	13	1	43	79	11	2	9	3	3	12	0	0	0	0	0	41	33	13	22	58
Patient 8	CD45 + MDSC	40	9	2	349	7	15	3	10	44	105	75	0	89	46	21	147	130	12	0	183	272	106	40	7	2	5	0	0	0	1	0	0	87	81	43	68	127
Patient 8	CD235a-	1078	581	280	6111	430	778	1145	1750	558	6293	40	0	213	365	498	467	3704	1935	209	1043	4080	1209	369	495	693	494	423	159	19	494	50	1	2815	2031	924	1225	215
Patient 9	CD45	28	8	1	261	3	15	36	59	45	1044	466	4	62	30	15	83	48	6	0	176	244	86	40	4	0	2	3	0	0	3	0	0	80	59	39	66	61
Patient 10	CD45	24	3	3	441	4	5	3	20	9	23	54	0	93	32	10	121	86	7	0	273	237	121	20	6	1	4	0	0	0	0	0	0	78	42	32	59	309
Patient 11	CD45	7	2	1	93	1	0	0	1	0	13	26	0	23	3	33	34	56	16	0	2	8	0	0	0	0	0	0	0	0	0	0	0	3	2	3	4	7
Patient 12	CD45	16	3	0	125	3	3	4	24	15	12	163	2	37	8	5	78	38	2	0	0	0	0	1	1	0	0	0	0	0	0	0	0	0	1	0	0	30
Patient 13	CD45	160	17	11	2511	3	24	14	77	15	553	378	1	445	142	445	522	914	124	1	212	306	63	19	5	1	3	1	1	0	5	0	0	191	100	72	62	143
Patient 14	CD45	5	1	0	33	0	0	1	1	1	3	70	0	8	12	3	43	33	12	1	0	0	0	0	0	3	3	0	0	0	0	0	0	0	1	0	0	6
Patient 15	CD45	20	13	17	685	36	36	34	98	29	1219	5	0	221	8	87	147	484	101	3	275	451	200	244	0	1	0	0	0	0	1	0	0	261	185	212	302	33
Patient 15	CD235a-	11	3	22	390	14	79	20	131	57	1407	37	0	135	9	35	87	179	30	7	484	867	306	169	588	32	92	105	6	2	8	1	0	321	204	202	281	16
Patient 16	CD45	17	3	8	39	21	49	9	97	25	430	3	0	14	0	6	14	21	0	0	277	799	270	213	0	0	0	0	0	0	0	0	0	593	332	410	545	11
Patient 16	CD235a-	5	0	9	20	5	74	7	242	52	648	5	0	4	1	0	1	6	0	0	632	2057	593	314	0	0	0	0	0	0	0	0	0	1144	712	619	947	12
Patient 17	CD45	18	7	15	514	18	29	27	196	182	381	147	0	153	31	43	185	232	29	1	383	550	247	160	0	0	10	0	0	0	3	0	0	247	165	107	113	470
Patient 17	CD235a-	212	76	119	1741	250	137	44	742	795	966	292	13	316	135	564	462	913	223	328	995	2006	803	630	2980	56	513	111	38	4	8	479	152	926	689	718	1022	131
Patient 17	CD235a-	218	57	111	1827	284	134	46	3130	1002	1219	327	4	373	169	611	501	1251	228	282	1123	2287	878	817	3490	65	1532	82	40	5	15	439	104	1148	721	883	1248	126
Patient 18	CD45	133	168	107	2090	184	375	148	229	358	4392	85	3	515	108	468	654	1023	191	5	774	2088	813	766	13	0	28	0	0	0	6	0	0	1299	866	968	1081	165
Patient 18	CD235a-	266	282	178	2569	282	747	209	248	432	4269	167	6	563	72	919	677	1700	371	13	820	2048	941	848	73	110	98	231	466	42	160	5	5	1156	792	1076	1233	219
Patient 19	CD45	1706	822	276	9220	345	425	1645	2941	1029	4278	375	0	1237	571	816	1314	4605	277	8	628	2227	2242	743	108	17	54	10	0	0	9	0	0	1270	1571	838	2247	589
Patient 19	CD235a-	173	210	125	1609	214	492	205	272	393	4296	96	3	391	65	576	510	969	235	9	626	1689	745	760	51	61	48	151	26	0	9	2	0	958	680	881	1052	99
Patient 20	CD45	91	123	77	1594	154	1761	267	320	1789	8669	267	6	549	32	169	291	604	74	2	2324	6023	2405	672	54	3	23	2	2	0	8	8	0	2596	2166	1740	2387	378
Patient 20	CD235a-	39	24	16	282	43	46	20	268	121	248	16	0	90	11	77	53	179	37	15	12	39	16	18	431	4	199	33	82	5	15	80	38	14	46	30	40	16
Patient 21	CD235a-	98	4	4	755	1	0	1	7	2	9	0	0	41	5	139	51	957	205	11	0	2	0	0	120	80	43	271	1	0	5	13	0	0	1	1	2	9
Patient 21	CD235a-	7	1	2	53	3	0	1	4	1	48	2	0	9	6	13	16	102	22	0	45	45	20	11	33	14	13	61	0	0	0	0	0	21	15	8	11	5
Patient 22	CD235a-	4	0	2	98	7	0	0	0	0	7	7	0	52	3	5	18	46	2	2	229	196	57	13	126	88	42	130	8	0	37	0	0	57	16	17	25	11
Patient 22	CD45	143	25	71	1646	92	56	33	59	123	864	421	5	595	137	129	918	877	98	4	989	1295	702	445	24	0	18	2	0	0	12	4	0	586	390	223	238	1800
Patient 23	CD235a-	710	91	42	6753	47	29	24	712	67	467	50	0	1321	264	2236	1593	9419	697	847	492	951	423	80	1719	373	847	547	36	3	70	33	0	348	261	244	256	224
Patient 23	CD45	2245	202	346	47987	112	49	41	1288	123	979	55	1	4279	730	4482	3451	10440	382	74	516	951	463	108	65	33	95	18	1	0	4	1	0	415	293	228	270	608
Patient 24	CD235a-	346	18	88	2695	155	63	61	1715	281	1359	45	0	697	184	718	395	1940	313	683	907	1547	722	349	5497	131	7929	255	67	14	140	775	3	528	440	334	488	113
Patient 24	CD45	126	26	52	1499	88	66	81	55	236	1505	22	0	533	31	214	344	894	126	4	924	1147	580	395	11	1	9	1	0	0	4	2	0	477	318	323	507	103

## Sheet: Supplementary Data 5
Patient	Sorting	Cycling alveolar macrophages	Cycling mo-DC2	Cycling cDC2	B cells	Immature cells	Immature plasma B cells	Plasma B cells	Downregulated T cells	NKB cells	Cycling plasma B cells	Mast cells	Cycling mast cells	Monocytes	Alveolar macrophages	cDC2	Anti-inflammatory macrophages	mo-DC2	Immature myeloid cells	Cycling exhausted cytotoxic T cells	NK cells (higher cytotoxicity)	NK cells (lower cytotoxicity)	Cycling cytotoxic T cells	Lymphatic endothelial cells	AT2 cells	Activated adventitial fibroblasts	Cycling AT2 cells	Ciliated epithelial cells	Club cells	Cytotoxic T cells	Exhausted cytotoxic T cells	Naive T cells	Gamma delta T cells	pDCs
Patient 1	MDSC	8	2	1	323	140	61	15	59	0	0	448	2	230	132	145	90	19	21	6	144	30	5	1	0	0	0	0	0	114	84	66	22	58
Patient 2	MDSC	0	0	0	7	32	1	0	18	0	0	1079	0	52	5	38	5	4	6	0	0	0	0	2	1	0	0	0	0	34	16	6	5	4
Patient 3	CD45 + MDSC	13	0	5	9	37	0	8	71	1	0	195	0	1066	399	309	157	137	73	5	575	46	4	3	3	0	0	5	0	155	242	94	2	263
Patient 4	CD45 + MDSC	7	0	4	330	479	158	31	144	10	1	868	18	153	118	41	41	10	4	37	297	57	11	0	10	0	0	0	0	204	286	135	36	26
Patient 4	CD235a-	7	0	0	107	45	9	4	162	2	0	23	0	8	12	5	6	1	1	39	394	71	18	5	38	26	20	1	0	227	365	181	57	15
Patient 4	CD235a-	17	0	0	203	314	35	7	254	2	1	19	0	17	47	16	8	3	1	62	566	113	32	52	95	75	23	35	0	387	544	264	75	49
Patient 5	CD45 + MDSC	4	0	3	9	70	0	0	181	0	0	53	0	433	110	174	31	69	25	31	914	81	15	6	1	0	0	2	0	323	356	245	48	47
Patient 6	CD45	9	1	3	2	44	1	2	14	0	0	6	0	102	84	103	43	30	18	4	252	25	1	3	0	0	0	0	0	14	14	9	4	149
Patient 7	CD45	0	0	0	1	5	0	1	16	0	0	14	0	28	12	21	3	3	5	0	39	2	0	1	13	0	1	4	0	18	36	14	3	28
Patient 8	CD45 + MDSC	36	1	7	13	66	4	8	64	4	0	27	0	652	181	653	157	126	100	12	1163	89	8	6	3	0	4	3	0	228	172	218	104	218
Patient 8	CD235a-	204	5	52	1186	2582	31	142	999	18	0	162	1	5769	8420	2031	1258	474	95	258	3079	211	166	1322	1493	308	142	1937	48	3488	2194	1485	252	337
Patient 9	CD45	0	0	0	0	1	1	1	1	0	0	3	0	38	33	12	23	2	4	0	3	0	1	0	0	0	0	0	0	0	0	0	0	11
Patient 10	CD45	0	0	0	1	8	1	1	9	0	0	6	0	99	197	68	24	17	10	0	573	20	1	0	1	0	0	0	0	15	11	12	0	83
Patient 11	CD45	38	1	3	0	2	0	0	0	0	0	0	0	174	735	9	23	13	0	22	0	0	28	0	7	0	0	3	0	0	0	0	0	0
Patient 12	CD45	0	0	0	0	0	0	0	0	0	0	2	0	1	23	27	2	1	1	0	0	0	0	0	2	0	0	0	0	0	0	0	0	0
Patient 13	CD45	14	1	2	13	47	3	4	71	0	0	36	1	1076	481	302	154	113	79	3	1403	178	3	3	11	0	1	4	0	106	133	91	11	44
Patient 14	CD45	0	0	0	0	0	0	0	0	0	0	0	0	2	20	14	0	1	1	0	0	0	0	0	0	0	0	0	0	0	0	0	0	0
Patient 15	CD45	14	2	9	173	217	25	12	277	3	0	61	1	892	311	341	223	153	55	20	1445	254	18	2	0	0	0	0	0	405	690	408	150	100
Patient 15	CD235a-	7	0	4	186	354	23	16	437	6	0	113	0	785	282	199	176	67	32	22	2106	398	7	66	105	4	6	132	1	605	944	604	212	117
Patient 16	CD45	7	0	1	128	126	21	10	223	8	0	17	0	533	132	87	85	26	16	41	2222	142	28	1	0	0	0	0	0	1031	793	761	453	93
Patient 16	CD235a-	34	0	0	86	479	6	8	577	13	0	9	0	330	126	42	40	12	6	30	7234	489	16	20	74	5	12	27	0	2499	2180	2058	1165	58
Patient 17	CD45	1	0	0	8	106	1	5	205	0	0	4	0	119	45	280	15	30	14	4	562	87	1	0	0	0	0	0	0	662	649	379	52	57
Patient 17	CD235a-	67	1	5	119	177	42	8	416	7	0	34	0	732	3512	367	232	107	11	40	835	81	11	32	126	3	2	325	10	1114	1052	650	142	34
Patient 18	CD45	23	0	2	684	1440	88	45	724	273	3	37	0	4366	963	2043	533	635	213	50	18320	1980	31	10	3	2	0	0	0	1267	1742	1807	713	485
Patient 18	CD235a-	27	0	9	390	758	72	31	332	79	1	38	0	3315	3242	1121	666	379	139	17	6963	473	3	1200	1367	248	48	631	64	818	757	703	176	278
Patient 19	CD45	2	0	2	115	66	9	14	162	5	0	10	0	688	234	186	81	70	26	10	1041	186	4	1	2	0	0	0	0	246	380	226	80	20
Patient 20	CD45	64	1	25	474	1037	76	27	2298	45	9	71	0	5356	2059	1465	1114	616	215	215	6518	1107	133	39	22	2	0	1	0	3726	4601	3175	762	282
Patient 20	CD235a-	462	0	27	269	5933	28	52	918	3	3	212	0	4217	7049	728	1408	317	104	113	2290	551	30	800	2730	118	70	584	30	1934	1951	934	208	128
Patient 21	CD235a-	243	1	8	63	1161	0	6	49	1	0	9	0	5013	12284	406	638	200	9	185	206	38	157	42	648	25	63	1012	29	248	95	65	2	23
Patient 21	CD235a-	3	0	0	32	18	1	1	24	0	0	0	0	48	167	74	22	21	9	2	179	14	2	2	74	2	4	102	0	51	69	47	8	4
Patient 21	CD45	15	0	2	45	10	3	1	65	1	0	2	0	155	353	194	57	52	24	4	428	32	5	0	0	0	0	2	0	127	151	93	5	17
Patient 22	CD235a-	449	14	81	569	3504	78	29	3213	28	11	227	10	2296	2534	805	839	124	79	3552	4833	776	2498	119	4208	60	1994	78	13	5523	6370	2345	323	547
Patient 22	CD45	6	0	0	6	24	3	0	34	0	0	37	0	387	678	222	47	44	22	9	313	77	3	0	1	0	0	0	0	94	83	61	4	365
Patient 23	CD235a-	41	1	10	10	184	0	2	49	0	0	4	0	825	4901	207	210	94	19	13	408	27	5	150	518	60	47	921	76	120	115	134	41	23
Patient 23	CD45	21	1	8	15	55	2	0	117	0	0	56	0	1881	541	617	147	263	93	7	1306	167	2	2	0	0	0	2	0	228	294	239	57	80
Patient 24	CD235a-	61	1	10	221	4321	33	13	670	13	3	24	0	2743	3331	315	533	157	33	158	2428	408	88	192	1433	14	147	2174	118	1129	1332	655	182	39
Patient 24	CD45	10	0	3	166	708	42	8	738	4	1	11	0	762	349	142	191	54	14	81	1694	519	47	0	4	0	0	2	0	883	1183	499	156	52
Donor 1	CD45	1	0	0	6	14	0	0	2	0	0	2	0	699	787	13	59	7	5	3	148	10	2	7	0	0	1	0	0	13	9	7	6	15
Donor 1	CD45	1	0	0	5	13	2	0	5	0	0	4	0	532	445	13	32	6	2	2	148	17	5	4	0	0	0	0	0	13	4	3	2	12
Donor 2	CD45	7	0	0	5	34	1	1	124	0	0	25	0	490	228	155	131	66	27	7	588	97	7	2	0	0	0	4	0	269	292	160	21	18
Donor 2	MDSC	2	0	0	0	11	1	0	0	0	0	89	0	413	188	17	107	10	2	0	0	0	1	2	0	0	0	0	0	1	0	0	0	1
Donor 2	CD45	3	0	0	1	10	1	1	7	0	0	59	0	228	85	73	35	40	12	8	215	17	4	5	2	0	0	1	0	21	13	6	0	14
Donor 2	MDSC	1	0	2	0	10	0	0	0	0	0	249	0	342	148	15	54	5	1	0	1	0	0	3	0	0	0	0	0	3	2	0	0	0

## Sheet: Supplementary Data 6
Fine cell annotation	p.value	padj	sig
Alveolar macrophages	1.4792e-06	2.51465e-05	***
Anti-inflammatory macrophages	1.4792e-06	2.51465e-05	***
B cells	0.00862524	0.146629	NS
Cycling exhausted cytotoxic T cells	0.785949	1	NS
Cycling mast cells	0.733114	1	NS
Cycling plasma B cells	0.0075463	0.128287	NS
Cytotoxic T cells	0.0317437	0.539643	NS
Downregulated T cells	0.832752	1	NS
Exhausted cytotoxic T cells	1.4792e-06	2.51465e-05	***
Mast cells	0.733114	1	NS
NK cells (higher cytotoxicity)	1.4792e-06	2.51465e-05	***
NK cells (lower cytotoxicity)	1.4792e-06	2.51465e-05	***
Naive T cells	0.260448	1	NS
Plasma B cells	0.927908	1	NS
cDC2	2.95841e-06	5.0293e-05	***
mo-DC2	1.4792e-06	2.51465e-05	***
pDCs	0.0069848	0.118742	NS

## Sheet: Supplementary Data 7
Broad annotation group	p.value	padj	sig
Macrophages	0.690476	1	NS
B cells	0.547619	1	NS
CAMLs	1	1	NS
DCs	0.690476	1	NS
Immature cells	0.309524	1	NS
Mast cells	0.690476	1	NS
NK cells	0.690476	1	NS
Monocytes	0.84127	1	NS
T cells	1	1	NS

## Sheet: Supplementary Data 8
Fine cell annotation	p.value	padj	sig
Aveolar macrophages	0.150794	1	NS
Anti-inflammatory macrophages	0.00793651	0.198413	NS
B cells	0.222222	1	NS
Cycling T cells	0.309524	1	NS
Cycling anti inflammatory macrophages	0.309524	1	NS
Cycling exhausted cytotoxic T cells	0.222222	1	NS
Cycling mast cells	0.179712	1	NS
Cycling plasma B cells	0.142457	1	NS
Cytotoxic T cells	0.0952381	1	NS
Downregulated B cells	1	1	NS
Downregulated T cells	0.222222	1	NS
Exhausted T cells	0.690476	1	NS
Exhausted cytotoxic T cells	1	1	NS
LYZ+ B cells	0.00793651	0.198413	NS
Mast cells	0.179712	1	NS
NK cells (higher cytotoxicity)	0.0555556	1	NS
NK cells (lower cytotoxicity)	0.0555556	1	NS
Naive T cells	0.84127	1	NS
Plasma B cells	0.0952381	1	NS
STAB1+ macrophages	0.222222	1	NS
TNF+ B cells	0.0361451	0.903629	NS
Tregs	0.420635	1	NS
cDC2	0.150794	1	NS
mo-DC2	0.547619	1	NS
pDCs	0.84127	1	NS

## Sheet: Supplementary Data 9
Ligand	Receptor	cell_1	cell_2	log.1.expression.	Corrected.p.value
SCGB3A1	MARCO	Transitioning epithelial cells	Alveolar macrophages	4.996	0
SCGB3A1	MARCO	Transitioning epithelial cells	Anti-inflammatory macrophages	4.974	0
SCGB3A1	MARCO	Transitioning epithelial cells	Cycling anti-inflammatory macrophages	4.96	0
SCGB3A1	MARCO	Transitioning epithelial cells	STAB1 macrophages	4.958	0
SCGB3A1	MARCO	Transitioning epithelial cells	CAMLs	4.955	0
SCGB3A1	MARCO	Transitioning epithelial cells	Monocytes	4.954	0
SCGB3A1	NOTCH3	Transitioning epithelial cells	AT2 cells	4.949	0
SCGB3A1	NOTCH3	Transitioning epithelial cells	Cycling AT2 cells	4.949	0
CD74	MIF	cDC2	Cycling epithelial cells	4.392	0
CD74	MIF	cDC2	AT2 cells	4.338	0
CD74	MIF	cDC2	CAMLs	4.333	0
CD74	MIF	cDC2	Cycling AT2 cells	4.333	0
CD74	MIF	cDC2	Atypical epithelial cells	4.324	0
CD74	MIF	cDC2	Anti-inflammatory macrophages	4.319	0
CD74	MIF	cDC2	Cycling T cells	4.317	0
CD74	MIF	cDC2	Cycling anti-inflammatory macrophages	4.317	0
CD74	MIF	cDC2	Alveolar macrophages	4.316	0
CD74	MIF	cDC2	Activated adventitial fibroblasts	4.315	0
CD74	MIF	cDC2	Cycling plasma B cells	4.314	0
CD74	APP	cDC2	Fibroblasts	4.314	0
CD74	COPA	cDC2	Cycling epithelial cells	4.313	0
CD74	MIF	cDC2	Cycling exhausted cytotoxic T cells	4.313	0
CD74	MIF	cDC2	Exhausted cytotoxic T cells	4.31	0
CD74	MIF	cDC2	Cycling mast cells	4.308	0
CD74	MIF	cDC2	Immature myeloid cells	4.307	0
CD74	MIF	cDC2	Ciliated epithelial cells	4.306	0
CD74	MIF	cDC2	cDC2	4.305	0
CD74	MIF	cDC2	Monocytes	4.304	0
CD74	MIF	cDC2	mo-DC2	4.304	0
CD74	MIF	cDC2	Tregs	4.304	0
CD74	MIF	cDC2	Lymphatic endothelial cells	4.302	0
CD74	APP	cDC2	Activated adventitial fibroblasts	4.301	0
CD74	MIF	cDC2	NK cells (higher cytotoxicity)	4.3	0
CD74	MIF	cDC2	Transitioning epithelial cells	4.299	0
CD74	MIF	cDC2	Exhausted T cells	4.298	0
CD74	MIF	cDC2	STAB1 macrophages	4.297	0
CD74	MIF	cDC2	Fibroblasts	4.297	0
CD74	MIF	cDC2	Naive T cells	4.296	0
CD74	APP	cDC2	pDCs	4.296	0
CD74	MIF	cDC2	Cytotoxic T cells	4.296	0
CD74	MIF	cDC2	NK cells (lower cytotoxicity)	4.294	0
CD74	MIF	cDC2	B cells	4.292	0
CD74	MIF	cDC2	Downregulated T cells	4.292	0
CD74	MIF	cDC2	LYZ+ B cells	4.29	0
CD74	MIF	cDC2	Plasma B cells	4.289	0
CD74	APP	cDC2	Ciliated epithelial cells	4.288	0
CD74	COPA	cDC2	Cycling AT2 cells	4.288	0
CD74	MIF	cDC2	TNF+ B cells	4.288	0
CD74	APP	cDC2	AT2 cells	4.288	0
CD74	MIF	cDC2	Mast cells	4.287	0
CD74	APP	cDC2	Lymphatic endothelial cells	4.287	0
CD74	COPA	cDC2	AT2 cells	4.286	0
CD74	COPA	cDC2	CAMLs	4.285	0
CD74	MIF	cDC2	pDCs	4.284	0
CD74	APP	cDC2	Cycling AT2 cells	4.283	0
CD74	APP	cDC2	Transitioning epithelial cells	4.283	0
CD74	APP	cDC2	CAMLs	4.282	0
CD74	COPA	cDC2	Activated adventitial fibroblasts	4.281	0
CD74	COPA	cDC2	Transitioning epithelial cells	4.279	0
CD74	COPA	cDC2	Alveolar macrophages	4.278	0
CD74	COPA	cDC2	STAB1 macrophages	4.278	0
CD74	COPA	cDC2	Fibroblasts	4.277	0
CD74	APP	cDC2	Alveolar macrophages	4.277	0
CD74	COPA	cDC2	mo-DC2	4.277	0
CD74	COPA	cDC2	pDCs	4.277	0
CD74	APP	cDC2	Anti-inflammatory macrophages	4.277	0
CD74	COPA	cDC2	Anti-inflammatory macrophages	4.277	0
CD74	COPA	cDC2	Monocytes	4.277	0
CD74	APP	cDC2	STAB1 macrophages	4.277	0
CD74	COPA	cDC2	Ciliated epithelial cells	4.277	0
CD74	COPA	cDC2	Cycling plasma B cells	4.276	0
CD74	COPA	cDC2	Cycling exhausted cytotoxic T cells	4.276	0
CD74	COPA	cDC2	Cycling anti-inflammatory macrophages	4.276	0
CD74	APP	cDC2	Cycling anti-inflammatory macrophages	4.276	0
CD74	APP	cDC2	mo-DC2	4.276	0
CD74	APP	cDC2	Monocytes	4.276	0
CD74	COPA	cDC2	cDC2	4.275	0
CD74	APP	cDC2	cDC2	4.275	0
CD74	MIF	STAB1 macrophages	Cycling epithelial cells	4.251	0
CD74	MIF	Immature myeloid cells	Cycling epithelial cells	4.221	0
CD74	MIF	STAB1 macrophages	AT2 cells	4.189	0
CD74	MIF	STAB1 macrophages	CAMLs	4.183	0
CD74	MIF	STAB1 macrophages	Cycling AT2 cells	4.183	0
CD74	MIF	STAB1 macrophages	Atypical epithelial cells	4.173	0
CD74	MIF	STAB1 macrophages	Anti-inflammatory macrophages	4.166	0
CD74	MIF	STAB1 macrophages	Cycling anti-inflammatory macrophages	4.165	0
CD74	MIF	STAB1 macrophages	Cycling T cells	4.164	0
CD74	MIF	STAB1 macrophages	Alveolar macrophages	4.163	0
CD74	MIF	STAB1 macrophages	Activated adventitial fibroblasts	4.162	0
CD74	MIF	STAB1 macrophages	Cycling plasma B cells	4.161	0
CD74	APP	STAB1 macrophages	Fibroblasts	4.161	0
CD74	COPA	STAB1 macrophages	Cycling epithelial cells	4.16	0
CD74	MIF	STAB1 macrophages	Cycling exhausted cytotoxic T cells	4.159	0
CD74	MIF	Immature myeloid cells	AT2 cells	4.158	0
CD74	MIF	STAB1 macrophages	Exhausted cytotoxic T cells	4.156	0
CD74	MIF	STAB1 macrophages	Cycling mast cells	4.154	0
CD74	MIF	STAB1 macrophages	Immature myeloid cells	4.153	0
CD74	MIF	Immature myeloid cells	CAMLs	4.152	0
CD74	MIF	Immature myeloid cells	Cycling AT2 cells	4.152	0
CD74	MIF	STAB1 macrophages	Ciliated epithelial cells	4.152	0
CD74	MIF	STAB1 macrophages	Tregs	4.15	0
CD74	MIF	STAB1 macrophages	cDC2	4.15	0
CD74	MIF	STAB1 macrophages	Monocytes	4.149	0
CD74	MIF	STAB1 macrophages	mo-DC2	4.149	0
CD74	MIF	STAB1 macrophages	Lymphatic endothelial cells	4.147	0
CD74	APP	STAB1 macrophages	Activated adventitial fibroblasts	4.146	0
CD74	MIF	STAB1 macrophages	Transitioning epithelial cells	4.144	0
CD74	MIF	STAB1 macrophages	NK cells (higher cytotoxicity)	4.144	0
CD74	MIF	STAB1 macrophages	Exhausted T cells	4.142	0
CD74	MIF	Immature myeloid cells	Atypical epithelial cells	4.141	0
CD74	MIF	STAB1 macrophages	STAB1 macrophages	4.141	0
CD74	MIF	STAB1 macrophages	Fibroblasts	4.141	0
CD74	MIF	STAB1 macrophages	Naive T cells	4.14	0
CD74	MIF	STAB1 macrophages	Cytotoxic T cells	4.14	0
CD74	APP	STAB1 macrophages	pDCs	4.14	0
CD74	MIF	STAB1 macrophages	NK cells (lower cytotoxicity)	4.137	0
CD74	MIF	STAB1 macrophages	Downregulated T cells	4.136	0
CD74	MIF	STAB1 macrophages	B cells	4.135	0
CD74	MIF	Immature myeloid cells	Anti-inflammatory macrophages	4.134	0
CD74	MIF	Immature myeloid cells	Cycling anti-inflammatory macrophages	4.133	0
CD74	MIF	STAB1 macrophages	LYZ+ B cells	4.133	0
CD74	MIF	STAB1 macrophages	Plasma B cells	4.132	0
CD74	MIF	Immature myeloid cells	Cycling T cells	4.132	0
CD74	MIF	Immature myeloid cells	Alveolar macrophages	4.131	0
CD74	APP	STAB1 macrophages	Ciliated epithelial cells	4.131	0
CD74	MIF	STAB1 macrophages	TNF+ B cells	4.131	0
CD74	COPA	STAB1 macrophages	Cycling AT2 cells	4.13	0
CD74	APP	STAB1 macrophages	AT2 cells	4.13	0
CD74	MIF	Immature myeloid cells	Activated adventitial fibroblasts	4.13	0
CD74	MIF	STAB1 macrophages	Mast cells	4.13	0
CD74	MIF	Immature myeloid cells	Cycling plasma B cells	4.129	0
CD74	APP	Immature myeloid cells	Fibroblasts	4.129	0
CD74	APP	STAB1 macrophages	Lymphatic endothelial cells	4.129	0
CD74	COPA	Immature myeloid cells	Cycling epithelial cells	4.128	0
CD74	COPA	STAB1 macrophages	AT2 cells	4.128	0
CD74	COPA	STAB1 macrophages	CAMLs	4.127	0
CD74	MIF	Immature myeloid cells	Cycling exhausted cytotoxic T cells	4.127	0
CD74	MIF	STAB1 macrophages	pDCs	4.126	0
CD74	APP	STAB1 macrophages	Transitioning epithelial cells	4.125	0
CD74	APP	STAB1 macrophages	Cycling AT2 cells	4.124	0
CD74	APP	STAB1 macrophages	CAMLs	4.124	0
CD74	COPA	STAB1 macrophages	Activated adventitial fibroblasts	4.123	0
CD74	MIF	Immature myeloid cells	Exhausted cytotoxic T cells	4.123	0
CD74	MIF	Immature myeloid cells	Cycling mast cells	4.121	0
CD74	COPA	STAB1 macrophages	Transitioning epithelial cells	4.12	0
CD74	MIF	Immature myeloid cells	Immature myeloid cells	4.12	0
CD74	COPA	STAB1 macrophages	STAB1 macrophages	4.119	0
CD74	MIF	Immature myeloid cells	Ciliated epithelial cells	4.119	0
CD74	APP	STAB1 macrophages	Anti-inflammatory macrophages	4.118	0
CD74	COPA	STAB1 macrophages	Alveolar macrophages	4.118	0
CD74	COPA	STAB1 macrophages	Fibroblasts	4.118	0
CD74	APP	STAB1 macrophages	STAB1 macrophages	4.118	0
CD74	COPA	STAB1 macrophages	Monocytes	4.118	0
CD74	MIF	Immature myeloid cells	cDC2	4.118	0
CD74	APP	STAB1 macrophages	Alveolar macrophages	4.118	0
CD74	MIF	Immature myeloid cells	Tregs	4.117	0
CD74	COPA	STAB1 macrophages	Cycling plasma B cells	4.117	0
CD74	COPA	STAB1 macrophages	Anti-inflammatory macrophages	4.117	0
CD74	COPA	STAB1 macrophages	Ciliated epithelial cells	4.117	0
CD74	COPA	STAB1 macrophages	Cycling exhausted cytotoxic T cells	4.117	0
CD74	MIF	Immature myeloid cells	mo-DC2	4.117	0
CD74	COPA	STAB1 macrophages	mo-DC2	4.117	0
CD74	COPA	STAB1 macrophages	Cycling anti-inflammatory macrophages	4.117	0
CD74	MIF	Immature myeloid cells	Monocytes	4.117	0
CD74	COPA	STAB1 macrophages	pDCs	4.117	0
CD74	APP	STAB1 macrophages	Cycling anti-inflammatory macrophages	4.116	0
CD74	APP	STAB1 macrophages	Monocytes	4.116	0
CD74	APP	STAB1 macrophages	cDC2	4.116	0
CD74	APP	STAB1 macrophages	mo-DC2	4.116	0
CD74	MIF	Immature myeloid cells	Lymphatic endothelial cells	4.115	0
CD74	COPA	STAB1 macrophages	cDC2	4.115	0
CD74	APP	Immature myeloid cells	Activated adventitial fibroblasts	4.113	0
CD74	MIF	Immature myeloid cells	NK cells (higher cytotoxicity)	4.112	0
CD74	MIF	Immature myeloid cells	Transitioning epithelial cells	4.111	0
CD74	MIF	Immature myeloid cells	Exhausted T cells	4.11	0
CD74	MIF	Immature myeloid cells	Fibroblasts	4.108	0
CD74	MIF	Immature myeloid cells	STAB1 macrophages	4.108	0
CD74	MIF	Immature myeloid cells	Cytotoxic T cells	4.107	0
CD74	MIF	Immature myeloid cells	Naive T cells	4.107	0
CD74	APP	Immature myeloid cells	pDCs	4.107	0
CD74	MIF	Immature myeloid cells	NK cells (lower cytotoxicity)	4.105	0
CD74	MIF	Immature myeloid cells	Downregulated T cells	4.103	0
CD74	MIF	Immature myeloid cells	B cells	4.102	0
CD74	MIF	Immature myeloid cells	LYZ+ B cells	4.1	0
CD74	MIF	Immature myeloid cells	Plasma B cells	4.099	0
CD74	MIF	Immature myeloid cells	TNF+ B cells	4.098	0
CD74	APP	Immature myeloid cells	Ciliated epithelial cells	4.098	0
CD74	APP	Immature myeloid cells	AT2 cells	4.097	0
CD74	COPA	Immature myeloid cells	Cycling AT2 cells	4.097	0
CD74	MIF	Immature myeloid cells	Mast cells	4.097	0
CD74	APP	Immature myeloid cells	Lymphatic endothelial cells	4.096	0
CD74	COPA	Immature myeloid cells	AT2 cells	4.095	0
CD74	COPA	Immature myeloid cells	CAMLs	4.094	0
CD74	MIF	Immature myeloid cells	pDCs	4.093	0
CD74	APP	Immature myeloid cells	Transitioning epithelial cells	4.092	0
CD74	APP	Immature myeloid cells	Cycling AT2 cells	4.091	0
CD74	COPA	Immature myeloid cells	Activated adventitial fibroblasts	4.09	0
CD74	APP	Immature myeloid cells	CAMLs	4.09	0
CD74	COPA	Immature myeloid cells	Transitioning epithelial cells	4.087	0
CD74	COPA	Immature myeloid cells	STAB1 macrophages	4.086	0
CD74	COPA	Immature myeloid cells	Alveolar macrophages	4.085	0
CD74	APP	Immature myeloid cells	STAB1 macrophages	4.085	0
CD74	COPA	Immature myeloid cells	Monocytes	4.084	0
CD74	COPA	Immature myeloid cells	mo-DC2	4.084	0
CD74	COPA	Immature myeloid cells	pDCs	4.084	0
CD74	APP	Immature myeloid cells	Alveolar macrophages	4.084	0
CD74	COPA	Immature myeloid cells	Anti-inflammatory macrophages	4.084	0
CD74	COPA	Immature myeloid cells	Fibroblasts	4.084	0
CD74	COPA	Immature myeloid cells	Ciliated epithelial cells	4.084	0
CD74	MIF	mo-DC2	Cycling epithelial cells	4.084	0
CD74	APP	Immature myeloid cells	Anti-inflammatory macrophages	4.084	0
CD74	COPA	Immature myeloid cells	Cycling exhausted cytotoxic T cells	4.083	0
CD74	COPA	Immature myeloid cells	Cycling anti-inflammatory macrophages	4.083	0
CD74	APP	Immature myeloid cells	Cycling anti-inflammatory macrophages	4.083	0
CD74	APP	Immature myeloid cells	mo-DC2	4.083	0
CD74	APP	Immature myeloid cells	Monocytes	4.083	0
CD74	COPA	Immature myeloid cells	Cycling plasma B cells	4.083	0
CD74	COPA	Immature myeloid cells	cDC2	4.082	0
CD74	APP	Immature myeloid cells	cDC2	4.082	0
CD74	MIF	mo-DC2	AT2 cells	4.011	0
CD74	MIF	Alveolar macrophagez	Cycling epithelial cells	4.008	0
CD74	MIF	mo-DC2	Cycling AT2 cells	4.003	0
CD74	MIF	mo-DC2	CAMLs	4.003	0
SPP1	CD44	Alveolar macrophagez	Monocytes	3.995	0
CD74	MIF	mo-DC2	Atypical epithelial cells	3.991	0
CD74	MIF	mo-DC2	Anti-inflammatory macrophages	3.983	0
SPP1	CD44	Alveolar macrophagez	Mast cells	3.982	0
CD74	MIF	mo-DC2	Cycling anti-inflammatory macrophages	3.981	0
CD74	MIF	mo-DC2	Cycling T cells	3.981	0
CD74	MIF	mo-DC2	Alveolar macrophages	3.979	0
CD74	MIF	mo-DC2	Activated adventitial fibroblasts	3.978	0
CD74	MIF	mo-DC2	Cycling plasma B cells	3.977	0
CD74	APP	mo-DC2	Fibroblasts	3.977	0
CD74	COPA	mo-DC2	Cycling epithelial cells	3.975	0
CD74	MIF	mo-DC2	Cycling exhausted cytotoxic T cells	3.975	0
CD74	MIF	Cycling anti-inflammatory macrophages	Cycling epithelial cells	3.974	0
CD74	MIF	mo-DC2	Exhausted cytotoxic T cells	3.97	0
CD74	MIF	mo-DC2	Cycling mast cells	3.968	0
CD74	MIF	mo-DC2	Immature myeloid cells	3.967	0
CD74	MIF	mo-DC2	Ciliated epithelial cells	3.965	0
CD74	MIF	mo-DC2	cDC2	3.963	0
SPP1	CD44	Alveolar macrophagez	Alveolar macrophages	3.963	0
CD74	MIF	mo-DC2	Tregs	3.963	0
CD74	MIF	mo-DC2	mo-DC2	3.963	0
CD74	MIF	mo-DC2	Monocytes	3.963	0
SPP1	CD44	Alveolar macrophagez	Anti-inflammatory macrophages	3.962	0
CD74	MIF	mo-DC2	Lymphatic endothelial cells	3.96	0
CD74	APP	mo-DC2	Activated adventitial fibroblasts	3.958	0
CD74	MIF	mo-DC2	NK cells (higher cytotoxicity)	3.957	0
CD74	MIF	mo-DC2	Transitioning epithelial cells	3.956	0
CD74	MIF	mo-DC2	Exhausted T cells	3.954	0
CD74	MIF	mo-DC2	STAB1 macrophages	3.953	0
SPP1	CD44	Alveolar macrophagez	mo-DC2	3.953	0
CD74	MIF	mo-DC2	Fibroblasts	3.953	0
SPP1	CD44	Alveolar macrophagez	Naive T cells	3.951	0
CD74	MIF	mo-DC2	Naive T cells	3.951	0
CD74	APP	mo-DC2	pDCs	3.951	0
SPP1	CD44	Alveolar macrophagez	Cycling mast cells	3.951	0
CD74	MIF	mo-DC2	Cytotoxic T cells	3.951	0
CD74	MIF	Anti-inflammatory macrophages	Cycling epithelial cells	3.951	0
SPP1	CD44	Alveolar macrophagez	Cytotoxic T cells	3.948	0
CD74	MIF	mo-DC2	NK cells (lower cytotoxicity)	3.948	0
SPP1	CD44	Alveolar macrophagez	Downregulated T cells	3.947	0
CD74	MIF	mo-DC2	Downregulated T cells	3.946	0
SPP1	CD44	Alveolar macrophagez	NK cells (lower cytotoxicity)	3.945	0
CD74	MIF	mo-DC2	B cells	3.945	0
SPP1	CD44	Alveolar macrophagez	STAB1 macrophages	3.942	0
SPP1	CD44	Alveolar macrophagez	Exhausted T cells	3.942	0
CD74	MIF	mo-DC2	LYZ+ B cells	3.942	0
CD74	MIF	mo-DC2	Plasma B cells	3.942	0
SPP1	CD44	Alveolar macrophagez	Tregs	3.941	0
CD74	APP	mo-DC2	AT2 cells	3.94	0
CD74	APP	mo-DC2	Ciliated epithelial cells	3.94	0
CD74	MIF	mo-DC2	TNF+ B cells	3.94	0
SPP1	CD44	Alveolar macrophagez	TNF+ B cells	3.94	0
CD74	MIF	mo-DC2	Mast cells	3.939	0
CD74	COPA	mo-DC2	Cycling AT2 cells	3.939	0
SPP1	CD44	Alveolar macrophagez	Exhausted cytotoxic T cells	3.938	0
CD74	APP	mo-DC2	Lymphatic endothelial cells	3.938	0
SPP1	CD44	Alveolar macrophagez	NK cells (higher cytotoxicity)	3.937	0
CD74	COPA	mo-DC2	AT2 cells	3.937	0
CD74	COPA	mo-DC2	CAMLs	3.936	0
SPP1	CD44	Alveolar macrophagez	B cells	3.935	0
CD74	MIF	mo-DC2	pDCs	3.934	0
CD74	APP	mo-DC2	Transitioning epithelial cells	3.933	0
SPP1	CD44	Alveolar macrophagez	Cycling T cells	3.933	0
SPP1	PTGER4	Alveolar macrophagez	Naive T cells	3.932	0
SPP1	CD44	Alveolar macrophagez	CAMLs	3.932	0
SPP1	CD44	Alveolar macrophagez	Cycling anti-inflammatory macrophages	3.932	0
CD74	APP	mo-DC2	CAMLs	3.932	0
CD74	APP	mo-DC2	Cycling AT2 cells	3.932	0
CD74	COPA	mo-DC2	Activated adventitial fibroblasts	3.931	0
SPP1	CD44	Alveolar macrophagez	Cycling exhausted cytotoxic T cells	3.93	0
CD74	MIF	Alveolar macrophagez	AT2 cells	3.93	0
SPP1	CD44	Alveolar macrophagez	Activated adventitial fibroblasts	3.93	0
SPP1	a4b1 complex	Alveolar macrophagez	NK cells (lower cytotoxicity)	3.929	0
SPP1	CD44	Alveolar macrophagez	LYZ+ B cells	3.929	0
SPP1	PTGER4	Alveolar macrophagez	Cytotoxic T cells	3.928	0
SPP1	a4b1 complex	Alveolar macrophagez	Exhausted T cells	3.928	0
CD74	COPA	mo-DC2	Transitioning epithelial cells	3.928	0
SPP1	a4b1 complex	Alveolar macrophagez	NK cells (higher cytotoxicity)	3.928	0
SPP1	a4b1 complex	Alveolar macrophagez	Cytotoxic T cells	3.928	0
SPP1	a4b1 complex	Alveolar macrophagez	Exhausted cytotoxic T cells	3.927	0
SPP1	PTGER4	Alveolar macrophagez	Exhausted cytotoxic T cells	3.926	0
SPP1	a4b1 complex	Alveolar macrophagez	TNF+ B cells	3.926	0
CD74	COPA	mo-DC2	STAB1 macrophages	3.926	0
SPP1	a4b1 complex	Alveolar macrophagez	Naive T cells	3.926	0
SPP1	a4b1 complex	Alveolar macrophagez	Tregs	3.925	0
CD74	APP	mo-DC2	STAB1 macrophages	3.925	0
CD74	COPA	mo-DC2	Alveolar macrophages	3.925	0
CD74	COPA	mo-DC2	Fibroblasts	3.925	0
CD74	COPA	mo-DC2	pDCs	3.924	0
SPP1	a4b1 complex	Alveolar macrophagez	Cycling T cells	3.924	0
SPP1	PTGER4	Alveolar macrophagez	TNF+ B cells	3.924	0
CD74	COPA	mo-DC2	Anti-inflammatory macrophages	3.924	0
SPP1	PTGER4	Alveolar macrophagez	Exhausted T cells	3.924	0
CD74	COPA	mo-DC2	Ciliated epithelial cells	3.924	0
CD74	APP	mo-DC2	Alveolar macrophages	3.924	0
CD74	APP	mo-DC2	Anti-inflammatory macrophages	3.924	0
CD74	COPA	mo-DC2	mo-DC2	3.924	0
CD74	COPA	mo-DC2	Monocytes	3.924	0
CD74	COPA	mo-DC2	Cycling anti-inflammatory macrophages	3.923	0
CD74	COPA	mo-DC2	Cycling plasma B cells	3.923	0
CD74	COPA	mo-DC2	Cycling exhausted cytotoxic T cells	3.923	0
SPP1	CD44	Alveolar macrophagez	cDC2	3.923	0
CD74	APP	mo-DC2	Cycling anti-inflammatory macrophages	3.923	0
SPP1	a4b1 complex	Alveolar macrophagez	cDC2	3.923	0
CD74	APP	mo-DC2	Monocytes	3.923	0
SPP1	PTGER4	Alveolar macrophagez	NK cells (higher cytotoxicity)	3.922	0
SPP1	CD44	Alveolar macrophagez	Plasma B cells	3.922	0
SPP1	PTGER4	Alveolar macrophagez	Cycling exhausted cytotoxic T cells	3.922	0
SPP1	a4b1 complex	Alveolar macrophagez	B cells	3.922	0
CD74	APP	mo-DC2	mo-DC2	3.922	0
CD74	APP	mo-DC2	cDC2	3.922	0
CD74	MIF	Alveolar macrophagez	CAMLs	3.922	0
CD74	COPA	mo-DC2	cDC2	3.921	0
SPP1	a4b1 complex	Alveolar macrophagez	Cycling exhausted cytotoxic T cells	3.921	0
CD74	MIF	Alveolar macrophagez	Cycling AT2 cells	3.921	0
SPP1	CD44	Alveolar macrophagez	pDCs	3.921	0
SPP1	a4b1 complex	Alveolar macrophagez	Cycling plasma B cells	3.92	0
SPP1	a4b1 complex	Alveolar macrophagez	mo-DC2	3.919	0
SPP1	PTGER4	Alveolar macrophagez	Cycling T cells	3.918	0
SPP1	PTGER4	Alveolar macrophagez	mo-DC2	3.918	0
SPP1	a4b1 complex	Alveolar macrophagez	Cycling anti-inflammatory macrophages	3.918	0
SPP1	PTGER4	Alveolar macrophagez	cDC2	3.917	0
SPP1	PTGER4	Alveolar macrophagez	STAB1 macrophages	3.916	0
SPP1	CD44	Alveolar macrophagez	Cycling plasma B cells	3.916	0
SPP1	a4b1 complex	Alveolar macrophagez	STAB1 macrophages	3.916	0
SPP1	a4b1 complex	Alveolar macrophagez	pDCs	3.915	0
SPP1	PTGER4	Alveolar macrophagez	Cycling anti-inflammatory macrophages	3.915	0
SPP1	PTGER4	Alveolar macrophagez	Anti-inflammatory macrophages	3.915	0
SPP1	PTGER4	Alveolar macrophagez	Alveolar macrophages	3.914	0
CD74	MIF	Alveolar macrophagez	Atypical epithelial cells	3.908	0
CD74	MIF	Alveolar macrophagez	Anti-inflammatory macrophages	3.9	0
SPP1	CD44	Anti-inflammatory macrophages	Monocytes	3.899	0
CD74	MIF	Alveolar macrophagez	Cycling anti-inflammatory macrophages	3.898	0
CD74	MIF	Alveolar macrophagez	Cycling T cells	3.897	0
CD74	MIF	Alveolar macrophagez	Alveolar macrophages	3.895	0
CD74	MIF	Alveolar macrophagez	Activated adventitial fibroblasts	3.894	0
CD74	MIF	Alveolar macrophagez	Cycling plasma B cells	3.893	0
CD74	APP	Alveolar macrophagez	Fibroblasts	3.893	0
CD74	MIF	Cycling anti-inflammatory macrophages	AT2 cells	3.892	0
CD74	COPA	Alveolar macrophagez	Cycling epithelial cells	3.891	0
CD74	MIF	Alveolar macrophagez	Cycling exhausted cytotoxic T cells	3.89	0
CD74	MIF	Alveolar macrophagez	Exhausted cytotoxic T cells	3.886	0
SPP1	CD44	Anti-inflammatory macrophages	Mast cells	3.885	0
CD74	MIF	Cycling anti-inflammatory macrophages	CAMLs	3.884	0
CD74	MIF	Alveolar macrophagez	Cycling mast cells	3.883	0
CD74	MIF	Cycling anti-inflammatory macrophages	Cycling AT2 cells	3.883	0
CD74	MIF	Alveolar macrophagez	Immature myeloid cells	3.882	0
CD74	MIF	Alveolar macrophagez	Ciliated epithelial cells	3.88	0
CD74	MIF	Alveolar macrophagez	mo-DC2	3.878	0
CD74	MIF	Alveolar macrophagez	Tregs	3.878	0
CD74	MIF	Alveolar macrophagez	cDC2	3.878	0
CD74	MIF	Alveolar macrophagez	Monocytes	3.878	0
CD74	MIF	Alveolar macrophagez	Lymphatic endothelial cells	3.875	0
CD74	APP	Alveolar macrophagez	Activated adventitial fibroblasts	3.872	0
CD74	MIF	Alveolar macrophagez	NK cells (higher cytotoxicity)	3.871	0
CD74	MIF	Cycling anti-inflammatory macrophages	Atypical epithelial cells	3.87	0
CD74	MIF	Alveolar macrophagez	Transitioning epithelial cells	3.87	0
CD74	MIF	Anti-inflammatory macrophages	AT2 cells	3.868	0
CD74	MIF	Alveolar macrophagez	Exhausted T cells	3.868	0
CD74	MIF	Alveolar macrophagez	STAB1 macrophages	3.867	0
CD74	MIF	Alveolar macrophagez	Fibroblasts	3.866	0
CD74	MIF	Alveolar macrophagez	Naive T cells	3.865	0
CD74	APP	Alveolar macrophagez	pDCs	3.865	0
CD74	MIF	Alveolar macrophagez	Cytotoxic T cells	3.865	0
SPP1	CD44	Anti-inflammatory macrophages	Anti-inflammatory macrophages	3.863	0
SPP1	CD44	Anti-inflammatory macrophages	Alveolar macrophages	3.863	0
CD74	MIF	Alveolar macrophagez	NK cells (lower cytotoxicity)	3.862	0
CD74	MIF	Cycling anti-inflammatory macrophages	Anti-inflammatory macrophages	3.861	0
CD74	MIF	Cycling anti-inflammatory macrophages	Cycling anti-inflammatory macrophages	3.859	0
CD74	MIF	Anti-inflammatory macrophages	Cycling AT2 cells	3.859	0
CD74	MIF	Alveolar macrophagez	Downregulated T cells	3.859	0
CD74	MIF	Anti-inflammatory macrophages	CAMLs	3.859	0
CD74	MIF	Alveolar macrophagez	B cells	3.858	0
CD74	MIF	Cycling anti-inflammatory macrophages	Cycling T cells	3.858	0
CD74	MIF	Cycling anti-inflammatory macrophages	Alveolar macrophages	3.856	0
CD74	MIF	Cycling anti-inflammatory macrophages	Activated adventitial fibroblasts	3.856	0
CD74	MIF	Alveolar macrophagez	Plasma B cells	3.855	0
CD74	MIF	Alveolar macrophagez	LYZ+ B cells	3.855	0
CD74	MIF	Cycling anti-inflammatory macrophages	Cycling plasma B cells	3.854	0
CD74	APP	Cycling anti-inflammatory macrophages	Fibroblasts	3.854	0
CD74	MIF	Alveolar macrophagez	TNF+ B cells	3.853	0
CD74	APP	Alveolar macrophagez	Ciliated epithelial cells	3.853	0
CD74	MIF	Alveolar macrophagez	Mast cells	3.852	0
CD74	APP	Alveolar macrophagez	AT2 cells	3.852	0
CD74	COPA	Alveolar macrophagez	Cycling AT2 cells	3.852	0
CD74	MIF	Cycling anti-inflammatory macrophages	Cycling exhausted cytotoxic T cells	3.852	0
SPP1	CD44	Anti-inflammatory macrophages	mo-DC2	3.852	0
CD74	COPA	Cycling anti-inflammatory macrophages	Cycling epithelial cells	3.852	0
CD74	APP	Alveolar macrophagez	Lymphatic endothelial cells	3.851	0
SPP1	CD44	Anti-inflammatory macrophages	Naive T cells	3.851	0
CD74	COPA	Alveolar macrophagez	AT2 cells	3.85	0
SPP1	CD44	Anti-inflammatory macrophages	Cycling mast cells	3.85	0
CD74	COPA	Alveolar macrophagez	CAMLs	3.848	0
SPP1	CD44	Anti-inflammatory macrophages	Cytotoxic T cells	3.848	0
CD74	MIF	Cycling anti-inflammatory macrophages	Exhausted cytotoxic T cells	3.847	0
CD74	MIF	Alveolar macrophagez	pDCs	3.847	0
SPP1	CD44	Anti-inflammatory macrophages	Downregulated T cells	3.846	0
CD74	MIF	Anti-inflammatory macrophages	Atypical epithelial cells	3.845	0
CD74	APP	Alveolar macrophagez	Transitioning epithelial cells	3.845	0
SPP1	CD44	Anti-inflammatory macrophages	NK cells (lower cytotoxicity)	3.844	0
CD74	MIF	Cycling anti-inflammatory macrophages	Cycling mast cells	3.844	0
CD74	APP	Alveolar macrophagez	Cycling AT2 cells	3.844	0
CD74	APP	Alveolar macrophagez	CAMLs	3.844	0
CD74	MIF	Cycling anti-inflammatory macrophages	Immature myeloid cells	3.843	0
CD74	COPA	Alveolar macrophagez	Activated adventitial fibroblasts	3.842	0
SPP1	CD44	Anti-inflammatory macrophages	Exhausted T cells	3.841	0
CD74	MIF	Cycling anti-inflammatory macrophages	Ciliated epithelial cells	3.841	0
SPP1	CD44	Anti-inflammatory macrophages	STAB1 macrophages	3.84	0
CD74	COPA	Alveolar macrophagez	Transitioning epithelial cells	3.839	0
SPP1	CD44	Anti-inflammatory macrophages	Tregs	3.839	0
CD74	MIF	Cycling anti-inflammatory macrophages	cDC2	3.839	0
CD74	MIF	Cycling anti-inflammatory macrophages	Tregs	3.839	0
CD74	MIF	Cycling anti-inflammatory macrophages	Monocytes	3.838	0
CD74	MIF	Cycling anti-inflammatory macrophages	mo-DC2	3.838	0
SPP1	CD44	Anti-inflammatory macrophages	TNF+ B cells	3.838	0
CD74	COPA	Alveolar macrophagez	STAB1 macrophages	3.838	0
CD74	COPA	Alveolar macrophagez	Alveolar macrophages	3.837	0
CD74	MIF	Anti-inflammatory macrophages	Anti-inflammatory macrophages	3.836	0
CD74	APP	Alveolar macrophagez	Alveolar macrophages	3.836	0
CD74	APP	Alveolar macrophagez	Anti-inflammatory macrophages	3.836	0
CD74	COPA	Alveolar macrophagez	Monocytes	3.836	0
SPP1	CD44	Anti-inflammatory macrophages	Exhausted cytotoxic T cells	3.836	0
SPP1	CD44	Anti-inflammatory macrophages	NK cells (higher cytotoxicity)	3.836	0
CD74	APP	Alveolar macrophagez	STAB1 macrophages	3.836	0
CD74	COPA	Alveolar macrophagez	Fibroblasts	3.836	0
CD74	COPA	Alveolar macrophagez	Cycling anti-inflammatory macrophages	3.835	0
CD74	COPA	Alveolar macrophagez	Anti-inflammatory macrophages	3.835	0
CD74	COPA	Alveolar macrophagez	mo-DC2	3.835	0
CD74	COPA	Alveolar macrophagez	Ciliated epithelial cells	3.835	0
CD74	MIF	Cycling anti-inflammatory macrophages	Lymphatic endothelial cells	3.835	0
CD74	COPA	Alveolar macrophagez	pDCs	3.835	0
CD74	MIF	Anti-inflammatory macrophages	Cycling anti-inflammatory macrophages	3.834	0
CD74	APP	Alveolar macrophagez	Cycling anti-inflammatory macrophages	3.834	0
CD74	APP	Alveolar macrophagez	Monocytes	3.834	0
CD74	COPA	Alveolar macrophagez	Cycling exhausted cytotoxic T cells	3.834	0
CD74	COPA	Alveolar macrophagez	Cycling plasma B cells	3.834	0
CD74	APP	Alveolar macrophagez	mo-DC2	3.834	0
CD74	COPA	Alveolar macrophagez	cDC2	3.833	0
SPP1	CD44	Anti-inflammatory macrophages	B cells	3.833	0
CD74	APP	Cycling anti-inflammatory macrophages	Activated adventitial fibroblasts	3.833	0
CD74	MIF	Anti-inflammatory macrophages	Cycling T cells	3.833	0
CD74	APP	Alveolar macrophagez	cDC2	3.833	0
CD74	MIF	Cycling anti-inflammatory macrophages	Transitioning epithelial cells	3.831	0
CD74	MIF	Anti-inflammatory macrophages	Alveolar macrophages	3.831	0
CD74	MIF	Cycling anti-inflammatory macrophages	NK cells (higher cytotoxicity)	3.831	0
SPP1	CD44	Anti-inflammatory macrophages	Cycling T cells	3.83	0
SPP1	CD44	Anti-inflammatory macrophages	Cycling anti-inflammatory macrophages	3.83	0
CD74	MIF	Anti-inflammatory macrophages	Activated adventitial fibroblasts	3.83	0
SPP1	CD44	Anti-inflammatory macrophages	CAMLs	3.829	0
SPP1	PTGER4	Anti-inflammatory macrophages	Naive T cells	3.829	0
CD74	MIF	Cycling anti-inflammatory macrophages	Exhausted T cells	3.828	0
CD74	MIF	Anti-inflammatory macrophages	Cycling plasma B cells	3.828	0
CD74	APP	Anti-inflammatory macrophages	Fibroblasts	3.828	0
SPP1	CD44	Anti-inflammatory macrophages	Activated adventitial fibroblasts	3.827	0
CD74	COPA	Anti-inflammatory macrophages	Cycling epithelial cells	3.827	0
SPP1	CD44	Anti-inflammatory macrophages	Cycling exhausted cytotoxic T cells	3.827	0
CD74	MIF	Cycling anti-inflammatory macrophages	STAB1 macrophages	3.827	0
CD74	MIF	Cycling anti-inflammatory macrophages	Fibroblasts	3.827	0
SPP1	a4b1 complex	Anti-inflammatory macrophages	NK cells (lower cytotoxicity)	3.826	0
CD74	MIF	Anti-inflammatory macrophages	Cycling exhausted cytotoxic T cells	3.826	0
CD74	MIF	pDCs	Cycling epithelial cells	3.826	0
SPP1	CD44	Anti-inflammatory macrophages	LYZ+ B cells	3.826	0
CD74	APP	Cycling anti-inflammatory macrophages	pDCs	3.825	0
SPP1	PTGER4	Anti-inflammatory macrophages	Cytotoxic T cells	3.825	0
SPP1	a4b1 complex	Anti-inflammatory macrophages	Cytotoxic T cells	3.825	0
SPP1	a4b1 complex	Anti-inflammatory macrophages	NK cells (higher cytotoxicity)	3.825	0
CD74	MIF	Cycling anti-inflammatory macrophages	Cytotoxic T cells	3.825	0
CD74	MIF	Cycling anti-inflammatory macrophages	Naive T cells	3.825	0
SPP1	a4b1 complex	Anti-inflammatory macrophages	Exhausted T cells	3.825	0
SPP1	a4b1 complex	Anti-inflammatory macrophages	Exhausted cytotoxic T cells	3.824	0
SPP1	a4b1 complex	Anti-inflammatory macrophages	TNF+ B cells	3.823	0
CD74	MIF	Cycling anti-inflammatory macrophages	NK cells (lower cytotoxicity)	3.822	0
SPP1	a4b1 complex	Anti-inflammatory macrophages	Naive T cells	3.822	0
SPP1	a4b1 complex	Anti-inflammatory macrophages	Tregs	3.822	0
SPP1	PTGER4	Anti-inflammatory macrophages	Exhausted cytotoxic T cells	3.822	0
SPP1	PTGER4	Anti-inflammatory macrophages	TNF+ B cells	3.821	0
CD74	MIF	Anti-inflammatory macrophages	Exhausted cytotoxic T cells	3.821	0
SPP1	a4b1 complex	Anti-inflammatory macrophages	cDC2	3.82	0
SPP1	PTGER4	Anti-inflammatory macrophages	Exhausted T cells	3.82	0
SPP1	a4b1 complex	Anti-inflammatory macrophages	Cycling T cells	3.82	0
SPP1	PTGER4	Anti-inflammatory macrophages	NK cells (higher cytotoxicity)	3.819	0
SPP1	CD44	Anti-inflammatory macrophages	cDC2	3.819	0
CD74	MIF	Cycling anti-inflammatory macrophages	Downregulated T cells	3.819	0
CD74	MIF	Anti-inflammatory macrophages	Cycling mast cells	3.818	0
SPP1	a4b1 complex	Anti-inflammatory macrophages	B cells	3.818	0
SPP1	CD44	Anti-inflammatory macrophages	Plasma B cells	3.818	0
CD74	MIF	Cycling anti-inflammatory macrophages	B cells	3.818	0
SPP1	PTGER4	Anti-inflammatory macrophages	Cycling exhausted cytotoxic T cells	3.818	0
SPP1	a4b1 complex	Anti-inflammatory macrophages	Cycling plasma B cells	3.817	0
CD74	MIF	Anti-inflammatory macrophages	Immature myeloid cells	3.817	0
SPP1	a4b1 complex	Anti-inflammatory macrophages	Cycling exhausted cytotoxic T cells	3.817	0
SPP1	CD44	Anti-inflammatory macrophages	pDCs	3.817	0
CD74	MIF	Cycling anti-inflammatory macrophages	LYZ+ B cells	3.815	0
CD74	MIF	Anti-inflammatory macrophages	Ciliated epithelial cells	3.815	0
SPP1	a4b1 complex	Anti-inflammatory macrophages	mo-DC2	3.815	0
CD74	MIF	Cycling anti-inflammatory macrophages	Plasma B cells	3.814	0
SPP1	PTGER4	Anti-inflammatory macrophages	Cycling T cells	3.814	0
SPP1	a4b1 complex	Anti-inflammatory macrophages	Cycling anti-inflammatory macrophages	3.814	0
CD74	MIF	Anti-inflammatory macrophages	Tregs	3.813	0
CD74	MIF	Anti-inflammatory macrophages	cDC2	3.813	0
SPP1	PTGER4	Anti-inflammatory macrophages	cDC2	3.813	0
SPP1	PTGER4	Anti-inflammatory macrophages	mo-DC2	3.813	0
CD74	APP	Cycling anti-inflammatory macrophages	AT2 cells	3.812	0
CD74	MIF	Cycling anti-inflammatory macrophages	TNF+ B cells	3.812	0
CD74	APP	Cycling anti-inflammatory macrophages	Ciliated epithelial cells	3.812	0
CD74	MIF	Anti-inflammatory macrophages	Monocytes	3.812	0
CD74	MIF	Anti-inflammatory macrophages	mo-DC2	3.812	0
CD74	COPA	Cycling anti-inflammatory macrophages	Cycling AT2 cells	3.812	0
CD74	MIF	Cycling anti-inflammatory macrophages	Mast cells	3.811	0
SPP1	CD44	Anti-inflammatory macrophages	Cycling plasma B cells	3.811	0
SPP1	a4b1 complex	Anti-inflammatory macrophages	pDCs	3.811	0
SPP1	PTGER4	Anti-inflammatory macrophages	STAB1 macrophages	3.811	0
SPP1	a4b1 complex	Anti-inflammatory macrophages	STAB1 macrophages	3.811	0
SPP1	PTGER4	Anti-inflammatory macrophages	Anti-inflammatory macrophages	3.811	0
SPP1	PTGER4	Anti-inflammatory macrophages	Cycling anti-inflammatory macrophages	3.811	0
CD74	APP	Cycling anti-inflammatory macrophages	Lymphatic endothelial cells	3.81	0
SPP1	PTGER4	Anti-inflammatory macrophages	Alveolar macrophages	3.81	0
CD74	COPA	Cycling anti-inflammatory macrophages	AT2 cells	3.809	0
CD74	MIF	Anti-inflammatory macrophages	Lymphatic endothelial cells	3.809	0
CD74	COPA	Cycling anti-inflammatory macrophages	CAMLs	3.808	0
CD74	APP	Anti-inflammatory macrophages	Activated adventitial fibroblasts	3.807	0
CD74	MIF	Cycling anti-inflammatory macrophages	pDCs	3.806	0
CD74	MIF	Anti-inflammatory macrophages	Transitioning epithelial cells	3.805	0
CD74	APP	Cycling anti-inflammatory macrophages	Transitioning epithelial cells	3.805	0
CD74	MIF	Anti-inflammatory macrophages	NK cells (higher cytotoxicity)	3.805	0
CD74	APP	Cycling anti-inflammatory macrophages	Cycling AT2 cells	3.804	0
CD74	APP	Cycling anti-inflammatory macrophages	CAMLs	3.803	0
CD74	COPA	Cycling anti-inflammatory macrophages	Activated adventitial fibroblasts	3.802	0
CD74	MIF	Anti-inflammatory macrophages	Exhausted T cells	3.802	0
CD74	MIF	Anti-inflammatory macrophages	STAB1 macrophages	3.801	0
CD74	MIF	Anti-inflammatory macrophages	Fibroblasts	3.8	0
CD74	MIF	Anti-inflammatory macrophages	Naive T cells	3.799	0
CD74	MIF	Anti-inflammatory macrophages	Cytotoxic T cells	3.799	0
CD74	COPA	Cycling anti-inflammatory macrophages	Transitioning epithelial cells	3.798	0
CD74	APP	Anti-inflammatory macrophages	pDCs	3.798	0
CD74	COPA	Cycling anti-inflammatory macrophages	STAB1 macrophages	3.797	0
CD74	COPA	Cycling anti-inflammatory macrophages	Alveolar macrophages	3.796	0
CD74	COPA	Cycling anti-inflammatory macrophages	Monocytes	3.795	0
CD74	APP	Cycling anti-inflammatory macrophages	STAB1 macrophages	3.795	0
CD74	APP	Cycling anti-inflammatory macrophages	Alveolar macrophages	3.795	0
CD74	COPA	Cycling anti-inflammatory macrophages	Fibroblasts	3.795	0
CD74	MIF	Anti-inflammatory macrophages	NK cells (lower cytotoxicity)	3.795	0
CD74	COPA	Cycling anti-inflammatory macrophages	Cycling anti-inflammatory macrophages	3.794	0
CD74	APP	Cycling anti-inflammatory macrophages	Anti-inflammatory macrophages	3.794	0
CD74	COPA	Cycling anti-inflammatory macrophages	Anti-inflammatory macrophages	3.794	0
CD74	COPA	Cycling anti-inflammatory macrophages	Ciliated epithelial cells	3.794	0
CD74	COPA	Cycling anti-inflammatory macrophages	pDCs	3.794	0
CD74	COPA	Cycling anti-inflammatory macrophages	mo-DC2	3.794	0
CD74	APP	Cycling anti-inflammatory macrophages	Cycling anti-inflammatory macrophages	3.793	0
CD74	MIF	Anti-inflammatory macrophages	Downregulated T cells	3.793	0
CD74	COPA	Cycling anti-inflammatory macrophages	Cycling plasma B cells	3.793	0
CD74	COPA	Cycling anti-inflammatory macrophages	Cycling exhausted cytotoxic T cells	3.793	0
CD74	APP	Cycling anti-inflammatory macrophages	Monocytes	3.792	0
CD74	MIF	Anti-inflammatory macrophages	B cells	3.792	0
CD74	APP	Cycling anti-inflammatory macrophages	mo-DC2	3.792	0
CD74	APP	Cycling anti-inflammatory macrophages	cDC2	3.792	0
CD74	COPA	Cycling anti-inflammatory macrophages	cDC2	3.791	0
CD74	MIF	Anti-inflammatory macrophages	LYZ+ B cells	3.789	0
CD74	MIF	Anti-inflammatory macrophages	Plasma B cells	3.788	0
CD74	APP	Anti-inflammatory macrophages	Ciliated epithelial cells	3.786	0
CD74	MIF	Anti-inflammatory macrophages	TNF+ B cells	3.786	0
CD74	APP	Anti-inflammatory macrophages	AT2 cells	3.785	0
CD74	MIF	Anti-inflammatory macrophages	Mast cells	3.785	0
CD74	COPA	Anti-inflammatory macrophages	Cycling AT2 cells	3.785	0
CD74	APP	Anti-inflammatory macrophages	Lymphatic endothelial cells	3.784	0
CD74	COPA	Anti-inflammatory macrophages	AT2 cells	3.783	0
CD74	COPA	Anti-inflammatory macrophages	CAMLs	3.781	0
CD74	MIF	Anti-inflammatory macrophages	pDCs	3.779	0
CD74	APP	Anti-inflammatory macrophages	Transitioning epithelial cells	3.778	0
CD74	APP	Anti-inflammatory macrophages	Cycling AT2 cells	3.777	0
CD74	APP	Anti-inflammatory macrophages	CAMLs	3.776	0
CD74	COPA	Anti-inflammatory macrophages	Activated adventitial fibroblasts	3.775	0
CD74	COPA	Anti-inflammatory macrophages	Transitioning epithelial cells	3.771	0
CD74	COPA	Anti-inflammatory macrophages	STAB1 macrophages	3.77	0
CD74	COPA	Anti-inflammatory macrophages	Alveolar macrophages	3.769	0
CD74	APP	Anti-inflammatory macrophages	STAB1 macrophages	3.768	0
CD74	COPA	Anti-inflammatory macrophages	Monocytes	3.768	0
CD74	APP	Anti-inflammatory macrophages	Alveolar macrophages	3.768	0
CD74	COPA	Anti-inflammatory macrophages	Fibroblasts	3.768	0
CD74	COPA	Anti-inflammatory macrophages	mo-DC2	3.767	0
CD74	COPA	Anti-inflammatory macrophages	pDCs	3.767	0
CD74	APP	Anti-inflammatory macrophages	Anti-inflammatory macrophages	3.767	0
CD74	COPA	Anti-inflammatory macrophages	Anti-inflammatory macrophages	3.767	0
CD74	COPA	Anti-inflammatory macrophages	Ciliated epithelial cells	3.767	0
CD74	COPA	Anti-inflammatory macrophages	Cycling anti-inflammatory macrophages	3.766	0
CD74	APP	Anti-inflammatory macrophages	Cycling anti-inflammatory macrophages	3.766	0
CD74	COPA	Anti-inflammatory macrophages	Cycling plasma B cells	3.766	0
CD74	COPA	Anti-inflammatory macrophages	Cycling exhausted cytotoxic T cells	3.766	0
CD74	APP	Anti-inflammatory macrophages	cDC2	3.765	0
CD74	APP	Anti-inflammatory macrophages	Monocytes	3.765	0
CD74	APP	Anti-inflammatory macrophages	mo-DC2	3.765	0
CD74	COPA	Anti-inflammatory macrophages	cDC2	3.764	0
CD74	MIF	pDCs	AT2 cells	3.731	0
CD74	MIF	B cells	Cycling epithelial cells	3.727	0
CD74	MIF	pDCs	CAMLs	3.721	0
CD74	MIF	pDCs	Cycling AT2 cells	3.72	0
CD74	MIF	pDCs	Atypical epithelial cells	3.704	0
CD74	MIF	pDCs	Anti-inflammatory macrophages	3.694	0
CD74	MIF	pDCs	Cycling anti-inflammatory macrophages	3.691	0
CD74	MIF	pDCs	Cycling T cells	3.691	0
CD74	MIF	pDCs	Alveolar macrophages	3.688	0
CD74	MIF	pDCs	Activated adventitial fibroblasts	3.688	0
CD74	APP	pDCs	Fibroblasts	3.685	0
CD74	MIF	pDCs	Cycling plasma B cells	3.685	0
CD74	COPA	pDCs	Cycling epithelial cells	3.683	0
CD74	MIF	pDCs	Cycling exhausted cytotoxic T cells	3.683	0
CD74	MIF	pDCs	Exhausted cytotoxic T cells	3.677	0
SPP1	CD44	STAB1 macrophages	Monocytes	3.675	0
CD74	MIF	pDCs	Cycling mast cells	3.674	0
CD74	MIF	pDCs	Immature myeloid cells	3.672	0
CD74	MIF	pDCs	Ciliated epithelial cells	3.67	0
CD74	MIF	pDCs	cDC2	3.668	0
CD74	MIF	pDCs	mo-DC2	3.667	0
CD74	MIF	pDCs	Monocytes	3.667	0
CD74	MIF	pDCs	Tregs	3.667	0
CD74	MIF	pDCs	Lymphatic endothelial cells	3.663	0
CD74	APP	pDCs	Activated adventitial fibroblasts	3.66	0
SPP1	CD44	STAB1 macrophages	Mast cells	3.658	0
CD74	MIF	pDCs	NK cells (higher cytotoxicity)	3.658	0
CD74	MIF	pDCs	Transitioning epithelial cells	3.658	0
CD74	MIF	pDCs	Exhausted T cells	3.655	0
CD74	MIF	pDCs	STAB1 macrophages	3.653	0
CD74	MIF	pDCs	Fibroblasts	3.653	0
CD74	APP	pDCs	pDCs	3.651	0
CD74	MIF	pDCs	Cytotoxic T cells	3.651	0
CD74	MIF	pDCs	Naive T cells	3.651	0
CD74	MIF	pDCs	NK cells (lower cytotoxicity)	3.647	0
CD74	MIF	pDCs	Downregulated T cells	3.644	0
CD74	MIF	pDCs	B cells	3.643	0
CD74	MIF	pDCs	LYZ+ B cells	3.639	0
CD74	MIF	pDCs	Plasma B cells	3.638	0
CD74	MIF	pDCs	TNF+ B cells	3.636	0
CD74	APP	pDCs	Ciliated epithelial cells	3.636	0
CD74	APP	pDCs	AT2 cells	3.635	0
CD74	COPA	pDCs	Cycling AT2 cells	3.635	0
CD74	MIF	pDCs	Mast cells	3.635	0
CD74	APP	pDCs	Lymphatic endothelial cells	3.634	0
CD74	COPA	pDCs	AT2 cells	3.632	0
SPP1	CD44	STAB1 macrophages	Alveolar macrophages	3.631	0
SPP1	CD44	STAB1 macrophages	Anti-inflammatory macrophages	3.63	0
CD74	COPA	pDCs	CAMLs	3.63	0
CD74	MIF	pDCs	pDCs	3.628	0
CD74	APP	pDCs	Transitioning epithelial cells	3.627	0
CD74	APP	pDCs	Cycling AT2 cells	3.626	0
CD74	APP	pDCs	CAMLs	3.625	0
CD74	COPA	pDCs	Activated adventitial fibroblasts	3.623	0
CD74	MIF	B cells	AT2 cells	3.621	0
CD74	COPA	pDCs	Transitioning epithelial cells	3.619	0
SPP1	CD44	STAB1 macrophages	mo-DC2	3.617	0
CD74	COPA	pDCs	STAB1 macrophages	3.617	0
CD74	COPA	pDCs	Alveolar macrophages	3.616	0
CD74	APP	pDCs	Anti-inflammatory macrophages	3.615	0
CD74	COPA	pDCs	Anti-inflammatory macrophages	3.615	0
CD74	APP	pDCs	Alveolar macrophages	3.615	0
CD74	APP	pDCs	STAB1 macrophages	3.615	0
CD74	COPA	pDCs	Monocytes	3.615	0
CD74	COPA	pDCs	Fibroblasts	3.615	0
SPP1	CD44	STAB1 macrophages	Cycling mast cells	3.614	0
CD74	COPA	pDCs	mo-DC2	3.614	0
CD74	COPA	pDCs	pDCs	3.614	0
SPP1	CD44	STAB1 macrophages	Naive T cells	3.614	0
CD74	COPA	pDCs	Cycling anti-inflammatory macrophages	3.614	0
CD74	COPA	pDCs	Ciliated epithelial cells	3.614	0
CD74	COPA	pDCs	Cycling exhausted cytotoxic T cells	3.613	0
CD74	COPA	pDCs	Cycling plasma B cells	3.613	0
CD74	APP	pDCs	Cycling anti-inflammatory macrophages	3.613	0
CD74	APP	pDCs	Monocytes	3.612	0
CD74	APP	pDCs	mo-DC2	3.612	0
CD74	COPA	pDCs	cDC2	3.611	0
CD74	APP	pDCs	cDC2	3.611	0
SPP1	CD44	STAB1 macrophages	Cytotoxic T cells	3.61	0
CD74	MIF	B cells	CAMLs	3.61	0
CD74	MIF	B cells	Cycling AT2 cells	3.61	0
SPP1	CD44	STAB1 macrophages	Downregulated T cells	3.609	0
SPP1	CD44	STAB1 macrophages	NK cells (lower cytotoxicity)	3.606	0
SPP1	CD44	STAB1 macrophages	Exhausted T cells	3.602	0
SPP1	CD44	STAB1 macrophages	STAB1 macrophages	3.601	0
SPP1	CD44	STAB1 macrophages	Tregs	3.6	0
SPP1	CD44	STAB1 macrophages	TNF+ B cells	3.598	0
SPP1	CD44	STAB1 macrophages	Exhausted cytotoxic T cells	3.596	0
SPP1	CD44	STAB1 macrophages	NK cells (higher cytotoxicity)	3.595	0
SPP1	CD44	STAB1 macrophages	B cells	3.592	0
CD74	MIF	B cells	Atypical epithelial cells	3.592	0
SPP1	CD44	STAB1 macrophages	Cycling T cells	3.589	0
SPP1	CD44	STAB1 macrophages	Cycling anti-inflammatory macrophages	3.588	0
SPP1	CD44	STAB1 macrophages	CAMLs	3.587	0
SPP1	PTGER4	STAB1 macrophages	Naive T cells	3.587	0
SPP1	CD44	STAB1 macrophages	Activated adventitial fibroblasts	3.585	0
SPP1	CD44	STAB1 macrophages	Cycling exhausted cytotoxic T cells	3.585	0
SPP1	CD44	STAB1 macrophages	LYZ+ B cells	3.583	0
SPP1	a4b1 complex	STAB1 macrophages	NK cells (lower cytotoxicity)	3.583	0
SPP1	a4b1 complex	STAB1 macrophages	Exhausted T cells	3.582	0
SPP1	PTGER4	STAB1 macrophages	Cytotoxic T cells	3.582	0
SPP1	a4b1 complex	STAB1 macrophages	NK cells (higher cytotoxicity)	3.582	0
SPP1	a4b1 complex	STAB1 macrophages	Cytotoxic T cells	3.582	0
CD74	MIF	B cells	Anti-inflammatory macrophages	3.58	0
SPP1	a4b1 complex	STAB1 macrophages	Exhausted cytotoxic T cells	3.58	0
SPP1	a4b1 complex	STAB1 macrophages	TNF+ B cells	3.579	0
SPP1	a4b1 complex	STAB1 macrophages	Naive T cells	3.578	0
SPP1	a4b1 complex	STAB1 macrophages	Tregs	3.578	0
SPP1	PTGER4	STAB1 macrophages	Exhausted cytotoxic T cells	3.578	0
CD74	MIF	B cells	Cycling T cells	3.577	0
SPP1	PTGER4	STAB1 macrophages	TNF+ B cells	3.577	0
CD74	MIF	B cells	Cycling anti-inflammatory macrophages	3.577	0
SPP1	a4b1 complex	STAB1 macrophages	Cycling T cells	3.576	0
SPP1	PTGER4	STAB1 macrophages	Exhausted T cells	3.576	0
SPP1	a4b1 complex	STAB1 macrophages	cDC2	3.575	0
CD74	MIF	B cells	Alveolar macrophages	3.574	0
SPP1	CD44	STAB1 macrophages	cDC2	3.574	0
SPP1	PTGER4	STAB1 macrophages	NK cells (higher cytotoxicity)	3.574	0
SPP1	a4b1 complex	STAB1 macrophages	B cells	3.573	0
SPP1	PTGER4	STAB1 macrophages	Cycling exhausted cytotoxic T cells	3.573	0
SPP1	CD44	STAB1 macrophages	Plasma B cells	3.573	0
CD74	MIF	B cells	Activated adventitial fibroblasts	3.573	0
SPP1	a4b1 complex	STAB1 macrophages	Cycling exhausted cytotoxic T cells	3.572	0
SPP1	CD44	STAB1 macrophages	pDCs	3.572	0
CD74	MIF	B cells	Cycling plasma B cells	3.571	0
SPP1	a4b1 complex	STAB1 macrophages	Cycling plasma B cells	3.571	0
CD74	APP	B cells	Fibroblasts	3.571	0
CD74	COPA	B cells	Cycling epithelial cells	3.569	0
SPP1	a4b1 complex	STAB1 macrophages	mo-DC2	3.569	0
CD74	MIF	B cells	Cycling exhausted cytotoxic T cells	3.568	0
SPP1	a4b1 complex	STAB1 macrophages	Cycling anti-inflammatory macrophages	3.568	0
SPP1	PTGER4	STAB1 macrophages	Cycling T cells	3.567	0
SPP1	PTGER4	STAB1 macrophages	mo-DC2	3.567	0
SPP1	PTGER4	STAB1 macrophages	cDC2	3.566	0
SPP1	CD44	STAB1 macrophages	Cycling plasma B cells	3.564	0
SPP1	a4b1 complex	STAB1 macrophages	STAB1 macrophages	3.564	0
SPP1	PTGER4	STAB1 macrophages	STAB1 macrophages	3.564	0
SPP1	PTGER4	STAB1 macrophages	Cycling anti-inflammatory macrophages	3.564	0
SPP1	PTGER4	STAB1 macrophages	Anti-inflammatory macrophages	3.564	0
SPP1	a4b1 complex	STAB1 macrophages	pDCs	3.563	0
SPP1	PTGER4	STAB1 macrophages	Alveolar macrophages	3.562	0
CD74	MIF	B cells	Exhausted cytotoxic T cells	3.561	0
CD74	MIF	B cells	Cycling mast cells	3.558	0
CD74	MIF	B cells	Immature myeloid cells	3.556	0
CD74	MIF	B cells	Ciliated epithelial cells	3.554	0
CD74	MIF	B cells	cDC2	3.551	0
CD74	MIF	B cells	mo-DC2	3.55	0
CD74	MIF	B cells	Monocytes	3.55	0
CD74	MIF	B cells	Tregs	3.55	0
CD74	MIF	B cells	Lymphatic endothelial cells	3.546	0
CD74	APP	B cells	Activated adventitial fibroblasts	3.543	0
CD74	MIF	B cells	Transitioning epithelial cells	3.54	0
CD74	MIF	B cells	NK cells (higher cytotoxicity)	3.54	0
CD74	MIF	B cells	Exhausted T cells	3.537	0
CD74	MIF	B cells	STAB1 macrophages	3.535	0
CCL5	ACKR1	NK cells (higher cytotoxicity)	Fibroblasts	3.534	0
CD74	MIF	B cells	Fibroblasts	3.534	0
CD74	MIF	B cells	Naive T cells	3.532	0
CD74	MIF	B cells	Cytotoxic T cells	3.532	0
CD74	APP	B cells	pDCs	3.532	0
CD74	MIF	B cells	NK cells (lower cytotoxicity)	3.528	0
CD74	MIF	B cells	Downregulated T cells	3.525	0
CD74	MIF	B cells	B cells	3.523	0
CD74	MIF	B cells	LYZ+ B cells	3.519	0
CD74	MIF	B cells	Plasma B cells	3.518	0
CD74	APP	B cells	Ciliated epithelial cells	3.515	0
CD74	MIF	B cells	TNF+ B cells	3.515	0
CD74	COPA	B cells	Cycling AT2 cells	3.514	0
CD74	APP	B cells	AT2 cells	3.514	0
CD74	MIF	B cells	Mast cells	3.514	0
CD74	APP	B cells	Lymphatic endothelial cells	3.513	0
CD74	COPA	B cells	AT2 cells	3.511	0
CD74	COPA	B cells	CAMLs	3.509	0
CD74	MIF	B cells	pDCs	3.507	0
CD74	APP	B cells	Transitioning epithelial cells	3.505	0
CD74	APP	B cells	Cycling AT2 cells	3.504	0
CCL5	ACKR1	NK cells (higher cytotoxicity)	Lymphatic endothelial cells	3.503	0
CD74	APP	B cells	CAMLs	3.502	0
CD74	COPA	B cells	Activated adventitial fibroblasts	3.501	0
CD74	COPA	B cells	Transitioning epithelial cells	3.496	0
CD74	COPA	B cells	STAB1 macrophages	3.494	0
CD74	COPA	B cells	Alveolar macrophages	3.493	0
CD74	COPA	B cells	Fibroblasts	3.492	0
CD74	APP	B cells	STAB1 macrophages	3.492	0
CD74	COPA	B cells	Anti-inflammatory macrophages	3.491	0
CD74	COPA	B cells	Ciliated epithelial cells	3.491	0
CD74	COPA	B cells	mo-DC2	3.491	0
CD74	APP	B cells	Alveolar macrophages	3.491	0
CD74	APP	B cells	Anti-inflammatory macrophages	3.491	0
CD74	COPA	B cells	pDCs	3.491	0
CD74	COPA	B cells	Monocytes	3.491	0
CD74	COPA	B cells	Cycling anti-inflammatory macrophages	3.49	0
CD74	COPA	B cells	Cycling exhausted cytotoxic T cells	3.489	0
CD74	COPA	B cells	Cycling plasma B cells	3.489	0
CD74	APP	B cells	Cycling anti-inflammatory macrophages	3.489	0
CD74	APP	B cells	mo-DC2	3.488	0
CD74	APP	B cells	Monocytes	3.488	0
CD74	COPA	B cells	cDC2	3.487	0
CD74	APP	B cells	cDC2	3.487	0
CD74	MIF	LYZ+ B cells	AT2 cells	3.436	0
CD74	MIF	LYZ+ B cells	Cycling AT2 cells	3.423	0
CD74	MIF	LYZ+ B cells	CAMLs	3.423	0
CCL5	ACKR1	Exhausted cytotoxic T cells	Fibroblasts	3.415	0
CCL5	CCR1	NK cells (higher cytotoxicity)	Monocytes	3.413	0
CCL5	CCR1	NK cells (higher cytotoxicity)	Alveolar macrophages	3.41	0
CCL5	CCR1	NK cells (higher cytotoxicity)	STAB1 macrophages	3.409	0
CCL5	CCR1	NK cells (higher cytotoxicity)	Anti-inflammatory macrophages	3.408	0
CCL5	ACKR4	NK cells (higher cytotoxicity)	Ciliated epithelial cells	3.401	0
CCL5	CCR1	NK cells (higher cytotoxicity)	Cycling anti-inflammatory macrophages	3.401	0
CCL5	CCR1	NK cells (higher cytotoxicity)	CAMLs	3.4	0
SPP1	CD44	Cycling anti-inflammatory macrophages	Monocytes	3.385	0
CCL5	ACKR1	Exhausted cytotoxic T cells	Lymphatic endothelial cells	3.38	0
CD74	APP	LYZ+ B cells	Fibroblasts	3.375	0
CD74	COPA	LYZ+ B cells	Cycling epithelial cells	3.373	0
SPP1	CD44	Cycling anti-inflammatory macrophages	Mast cells	3.363	0
HLA-DPB1	TNFSF13B	cDC2	Monocytes	3.352	0
C5AR1	RPS19	Monocytes	Immature myeloid cells	3.345	0
HLA-DPB1	TNFSF13B	cDC2	STAB1 macrophages	3.343	0
COL3A1	a2b1 complex	Activated adventitial fibroblasts	AT2 cells	3.342	0
COL3A1	a2b1 complex	Activated adventitial fibroblasts	Cycling AT2 cells	3.34	0
HLA-DPB1	TNFSF13B	cDC2	mo-DC2	3.339	0
HLA-DPB1	TNFSF13B	cDC2	Anti-inflammatory macrophages	3.338	0
HLA-DPB1	TNFSF13B	cDC2	Alveolar macrophages	3.333	0
HLA-DPB1	TNFSF13B	cDC2	cDC2	3.33	0
HLA-DPB1	TNFSF13B	cDC2	pDCs	3.327	0
HLA-DPB1	TNFSF13B	cDC2	Cycling anti-inflammatory macrophages	3.326	0
SPP1	CD44	Cycling anti-inflammatory macrophages	Alveolar macrophages	3.326	0
SPP1	CD44	Cycling anti-inflammatory macrophages	Anti-inflammatory macrophages	3.325	0
HLA-DPB1	TNFSF13B	cDC2	CAMLs	3.321	0
COL3A1	a1b1 complex	Activated adventitial fibroblasts	NK cells (lower cytotoxicity)	3.32	0
COL3A1	a2b1 complex	Activated adventitial fibroblasts	Lymphatic endothelial cells	3.317	0
COL3A1	a2b1 complex	Activated adventitial fibroblasts	CAMLs	3.317	0
COL3A1	a1b1 complex	Activated adventitial fibroblasts	Activated adventitial fibroblasts	3.316	0
C5AR1	RPS19	STAB1 macrophages	Immature myeloid cells	3.313	0
C5AR1	RPS19	Anti-inflammatory macrophages	Immature myeloid cells	3.311	0
C5AR1	RPS19	Alveolar macrophagez	Immature myeloid cells	3.311	0
COL3A1	a1b1 complex	Activated adventitial fibroblasts	NK cells (higher cytotoxicity)	3.309	0
SPP1	CD44	Cycling anti-inflammatory macrophages	mo-DC2	3.307	0
COL3A1	a1b1 complex	Activated adventitial fibroblasts	Exhausted cytotoxic T cells	3.306	0
COL3A1	a2b1 complex	Activated adventitial fibroblasts	Activated adventitial fibroblasts	3.306	0
COL3A1	a1b1 complex	Activated adventitial fibroblasts	Cycling exhausted cytotoxic T cells	3.305	0
SPP1	CD44	Cycling anti-inflammatory macrophages	Naive T cells	3.304	0
C5AR1	RPS19	mo-DC2	Immature myeloid cells	3.304	0
COL3A1	a1b1 complex	Activated adventitial fibroblasts	Fibroblasts	3.303	0
SPP1	CD44	Cycling anti-inflammatory macrophages	Cycling mast cells	3.303	0
COL3A1	a1b1 complex	Activated adventitial fibroblasts	Cycling T cells	3.301	0
HLA-DPB1	TNFSF13B	Immature myeloid cells	Monocytes	3.299	0
SPP1	CD44	Cycling anti-inflammatory macrophages	Cytotoxic T cells	3.298	0
SPP1	CD44	Cycling anti-inflammatory macrophages	Downregulated T cells	3.296	0
COL3A1	a2b1 complex	Activated adventitial fibroblasts	Fibroblasts	3.293	0
SPP1	CD44	Cycling anti-inflammatory macrophages	NK cells (lower cytotoxicity)	3.293	0
C5AR1	RPS19	CAMLs	Immature myeloid cells	3.291	0
C5AR1	RPS19	Ciliated epithelial cells	Immature myeloid cells	3.29	0
HLA-DPB1	TNFSF13B	Immature myeloid cells	STAB1 macrophages	3.289	0
COL3A1	a2b1 complex	Activated adventitial fibroblasts	Ciliated epithelial cells	3.287	0
SPP1	CD44	Cycling anti-inflammatory macrophages	Exhausted T cells	3.287	0
SPP1	CD44	Cycling anti-inflammatory macrophages	STAB1 macrophages	3.286	0
HLA-DPB1	TNFSF13B	Immature myeloid cells	mo-DC2	3.285	0
HLA-DPB1	TNFSF13B	Immature myeloid cells	Anti-inflammatory macrophages	3.284	0
SPP1	CD44	Cycling anti-inflammatory macrophages	Tregs	3.284	0
SPP1	CD44	Cycling anti-inflammatory macrophages	TNF+ B cells	3.282	0
HLA-DPB1	TNFSF13B	Immature myeloid cells	Alveolar macrophages	3.279	0
SPP1	CD44	Cycling anti-inflammatory macrophages	NK cells (higher cytotoxicity)	3.278	0
CCL5	CCR1	Exhausted cytotoxic T cells	Monocytes	3.278	0
SPP1	CD44	Cycling anti-inflammatory macrophages	Exhausted cytotoxic T cells	3.278	0
HLA-DPB1	TNFSF13B	Immature myeloid cells	cDC2	3.276	0
CCL5	CCR1	Exhausted cytotoxic T cells	Alveolar macrophages	3.274	0
SPP1	CD44	Cycling anti-inflammatory macrophages	B cells	3.273	0
CCL5	CCR1	Exhausted cytotoxic T cells	STAB1 macrophages	3.273	0
CCL5	CCR1	Exhausted cytotoxic T cells	Anti-inflammatory macrophages	3.273	0
HLA-DPB1	TNFSF13B	Immature myeloid cells	pDCs	3.272	0
HLA-DPB1	TNFSF13B	Immature myeloid cells	Cycling anti-inflammatory macrophages	3.271	0
SPP1	CD44	Cycling anti-inflammatory macrophages	Cycling T cells	3.268	0
SPP1	PTGER4	Cycling anti-inflammatory macrophages	Naive T cells	3.267	0
SPP1	CD44	Cycling anti-inflammatory macrophages	Cycling anti-inflammatory macrophages	3.267	0
HLA-DPB1	TNFSF13B	Immature myeloid cells	CAMLs	3.266	0
SPP1	CD44	Cycling anti-inflammatory macrophages	CAMLs	3.266	0
CCL5	ACKR4	Exhausted cytotoxic T cells	Ciliated epithelial cells	3.264	0
CCL5	CCR1	Exhausted cytotoxic T cells	Cycling anti-inflammatory macrophages	3.264	0
CCL5	CCR1	Exhausted cytotoxic T cells	CAMLs	3.263	0
SPP1	CD44	Cycling anti-inflammatory macrophages	Activated adventitial fibroblasts	3.263	0
SPP1	CD44	Cycling anti-inflammatory macrophages	Cycling exhausted cytotoxic T cells	3.263	0
SPP1	CD44	Cycling anti-inflammatory macrophages	LYZ+ B cells	3.261	0
SPP1	a4b1 complex	Cycling anti-inflammatory macrophages	NK cells (lower cytotoxicity)	3.261	0
SPP1	PTGER4	Cycling anti-inflammatory macrophages	Cytotoxic T cells	3.26	0
SPP1	a4b1 complex	Cycling anti-inflammatory macrophages	Cytotoxic T cells	3.26	0
SPP1	a4b1 complex	Cycling anti-inflammatory macrophages	Exhausted T cells	3.259	0
SPP1	a4b1 complex	Cycling anti-inflammatory macrophages	NK cells (higher cytotoxicity)	3.259	0
SPP1	CD44	CAMLs	Monocytes	3.257	0
SPP1	a4b1 complex	Cycling anti-inflammatory macrophages	Exhausted cytotoxic T cells	3.257	0
SPP1	a4b1 complex	Cycling anti-inflammatory macrophages	TNF+ B cells	3.256	0
SPP1	PTGER4	Cycling anti-inflammatory macrophages	Exhausted cytotoxic T cells	3.254	0
SPP1	a4b1 complex	Cycling anti-inflammatory macrophages	Naive T cells	3.254	0
SPP1	a4b1 complex	Cycling anti-inflammatory macrophages	Tregs	3.254	0
SPP1	PTGER4	Cycling anti-inflammatory macrophages	TNF+ B cells	3.252	0
SPP1	a4b1 complex	Cycling anti-inflammatory macrophages	Cycling T cells	3.251	0
SPP1	PTGER4	Cycling anti-inflammatory macrophages	Exhausted T cells	3.251	0
SPP1	a4b1 complex	Cycling anti-inflammatory macrophages	cDC2	3.25	0
SPP1	CD44	Cycling anti-inflammatory macrophages	cDC2	3.249	0
SPP1	PTGER4	Cycling anti-inflammatory macrophages	NK cells (higher cytotoxicity)	3.248	0
SPP1	a4b1 complex	Cycling anti-inflammatory macrophages	B cells	3.247	0
SPP1	PTGER4	Cycling anti-inflammatory macrophages	Cycling exhausted cytotoxic T cells	3.246	0
SPP1	CD44	Cycling anti-inflammatory macrophages	Plasma B cells	3.246	0
SPP1	a4b1 complex	Cycling anti-inflammatory macrophages	Cycling exhausted cytotoxic T cells	3.245	0
SPP1	CD44	Cycling anti-inflammatory macrophages	pDCs	3.245	0
SPP1	a4b1 complex	Cycling anti-inflammatory macrophages	Cycling plasma B cells	3.244	0
SPP1	a4b1 complex	Cycling anti-inflammatory macrophages	mo-DC2	3.241	0
SPP1	a4b1 complex	Cycling anti-inflammatory macrophages	Cycling anti-inflammatory macrophages	3.24	0
SPP1	PTGER4	Cycling anti-inflammatory macrophages	mo-DC2	3.239	0
SPP1	PTGER4	Cycling anti-inflammatory macrophages	Cycling T cells	3.239	0
SPP1	PTGER4	Cycling anti-inflammatory macrophages	cDC2	3.238	0
C5AR1	RPS19	Monocytes	cDC2	3.237	0
SPP1	PTGER4	Cycling anti-inflammatory macrophages	STAB1 macrophages	3.235	0
SPP1	CD44	Cycling anti-inflammatory macrophages	Cycling plasma B cells	3.235	0
SPP1	a4b1 complex	Cycling anti-inflammatory macrophages	STAB1 macrophages	3.235	0
SPP1	PTGER4	Cycling anti-inflammatory macrophages	Cycling anti-inflammatory macrophages	3.234	0
SPP1	a4b1 complex	Cycling anti-inflammatory macrophages	pDCs	3.234	0
SPP1	PTGER4	Cycling anti-inflammatory macrophages	Anti-inflammatory macrophages	3.234	0
SPP1	PTGER4	Cycling anti-inflammatory macrophages	Alveolar macrophages	3.232	0
SPP1	CD44	CAMLs	Mast cells	3.231	0
C5AR1	RPS19	Monocytes	Naive T cells	3.205	0
C5AR1	RPS19	STAB1 macrophages	cDC2	3.201	0
C5AR1	RPS19	Anti-inflammatory macrophages	cDC2	3.199	0
C5AR1	RPS19	Alveolar macrophagez	cDC2	3.199	0
C5AR1	RPS19	mo-DC2	cDC2	3.19	0
SPP1	CD44	CAMLs	Anti-inflammatory macrophages	3.189	0
SPP1	CD44	CAMLs	Alveolar macrophages	3.189	0
C5AR1	RPS19	CAMLs	cDC2	3.177	0
C5AR1	RPS19	Ciliated epithelial cells	cDC2	3.175	0
C5AR1	RPS19	STAB1 macrophages	Naive T cells	3.168	0
SPP1	CD44	CAMLs	mo-DC2	3.167	0
C5AR1	RPS19	Anti-inflammatory macrophages	Naive T cells	3.166	0
C5AR1	RPS19	Alveolar macrophagez	Naive T cells	3.166	0
SPP1	CD44	CAMLs	Naive T cells	3.164	0
COL1A2	a2b1 complex	Activated adventitial fibroblasts	AT2 cells	3.163	0
SPP1	CD44	CAMLs	Cycling mast cells	3.163	0
C5AR1	RPS19	Monocytes	Exhausted cytotoxic T cells	3.162	0
COL1A2	a2b1 complex	Activated adventitial fibroblasts	Cycling AT2 cells	3.161	0
SPP1	CD44	CAMLs	Cytotoxic T cells	3.158	0
C5AR1	RPS19	mo-DC2	Naive T cells	3.158	0
SPP1	CD44	CAMLs	Downregulated T cells	3.155	0
SPP1	CD44	CAMLs	NK cells (lower cytotoxicity)	3.151	0
SPP1	CD44	CAMLs	Exhausted T cells	3.144	0
SPP1	CD44	CAMLs	STAB1 macrophages	3.143	0
C5AR1	RPS19	CAMLs	Naive T cells	3.143	0
SPP1	CD44	CAMLs	Tregs	3.142	0
C5AR1	RPS19	Ciliated epithelial cells	Naive T cells	3.141	0
SPP1	CD44	CAMLs	TNF+ B cells	3.139	0
C5AR1	RPS19	Monocytes	NK cells (higher cytotoxicity)	3.138	0
COL1A2	a1b1 complex	Activated adventitial fibroblasts	NK cells (lower cytotoxicity)	3.137	0
SPP1	CD44	CAMLs	NK cells (higher cytotoxicity)	3.134	0
COL1A2	a2b1 complex	Activated adventitial fibroblasts	CAMLs	3.134	0
SPP1	CD44	CAMLs	Exhausted cytotoxic T cells	3.134	0
COL1A2	a2b1 complex	Activated adventitial fibroblasts	Lymphatic endothelial cells	3.133	0
COL1A2	a1b1 complex	Activated adventitial fibroblasts	Activated adventitial fibroblasts	3.132	0
SPP1	CD44	CAMLs	B cells	3.128	0
COL1A1	a2b1 complex	Activated adventitial fibroblasts	AT2 cells	3.127	0
COL1A1	a2b1 complex	Activated adventitial fibroblasts	Cycling AT2 cells	3.125	0
SPP1	CD44	CAMLs	Cycling T cells	3.123	0
C5AR1	RPS19	STAB1 macrophages	Exhausted cytotoxic T cells	3.123	0
COL1A2	a1b1 complex	Activated adventitial fibroblasts	NK cells (higher cytotoxicity)	3.123	0
SPP1	CD44	CAMLs	Cycling anti-inflammatory macrophages	3.122	0
SPP1	PTGER4	CAMLs	Naive T cells	3.121	0
C5AR1	RPS19	Anti-inflammatory macrophages	Exhausted cytotoxic T cells	3.12	0
C5AR1	RPS19	Alveolar macrophagez	Exhausted cytotoxic T cells	3.12	0
COL1A2	a2b1 complex	Activated adventitial fibroblasts	Activated adventitial fibroblasts	3.12	0
SPP1	CD44	CAMLs	CAMLs	3.12	0
COL1A2	a1b1 complex	Activated adventitial fibroblasts	Cycling exhausted cytotoxic T cells	3.119	0
FN1	a3b1 complex	Activated adventitial fibroblasts	Cycling epithelial cells	3.119	0
COL1A2	a1b1 complex	Activated adventitial fibroblasts	Exhausted cytotoxic T cells	3.119	0
SPP1	CD44	CAMLs	Cycling exhausted cytotoxic T cells	3.117	0
SPP1	CD44	CAMLs	Activated adventitial fibroblasts	3.117	0
COL1A2	a1b1 complex	Activated adventitial fibroblasts	Fibroblasts	3.116	0
SPP1	CD44	CAMLs	LYZ+ B cells	3.115	0
COL1A2	a1b1 complex	Activated adventitial fibroblasts	Cycling T cells	3.114	0
SPP1	a4b1 complex	CAMLs	NK cells (lower cytotoxicity)	3.114	0
SPP1	a4b1 complex	CAMLs	Cytotoxic T cells	3.113	0
SPP1	PTGER4	CAMLs	Cytotoxic T cells	3.113	0
SPP1	a4b1 complex	CAMLs	NK cells (higher cytotoxicity)	3.112	0
SPP1	a4b1 complex	CAMLs	Exhausted T cells	3.112	0
C5AR1	RPS19	mo-DC2	Exhausted cytotoxic T cells	3.111	0
SPP1	a4b1 complex	CAMLs	Exhausted cytotoxic T cells	3.109	0
SPP1	a4b1 complex	CAMLs	TNF+ B cells	3.108	0
SPP1	PTGER4	CAMLs	Exhausted cytotoxic T cells	3.107	0
SPP1	a4b1 complex	CAMLs	Naive T cells	3.107	0
SPP1	a4b1 complex	CAMLs	Tregs	3.107	0
C5AR1	RPS19	Monocytes	B cells	3.106	0
SPP1	PTGER4	CAMLs	TNF+ B cells	3.104	0
COL1A2	a2b1 complex	Activated adventitial fibroblasts	Fibroblasts	3.104	0
SPP1	PTGER4	CAMLs	Exhausted T cells	3.103	0
SPP1	a4b1 complex	CAMLs	cDC2	3.102	0
C5AR1	RPS19	Monocytes	Downregulated T cells	3.102	0
SPP1	a4b1 complex	CAMLs	Cycling T cells	3.102	0
COL1A1	a1b1 complex	Activated adventitial fibroblasts	NK cells (lower cytotoxicity)	3.101	0
SPP1	CD44	CAMLs	cDC2	3.1	0
SPP1	PTGER4	CAMLs	NK cells (higher cytotoxicity)	3.099	0
C5AR1	RPS19	STAB1 macrophages	NK cells (higher cytotoxicity)	3.099	0
SPP1	PTGER4	CAMLs	Cycling exhausted cytotoxic T cells	3.098	0
SPP1	a4b1 complex	CAMLs	B cells	3.098	0
SPP1	CD44	CAMLs	Plasma B cells	3.098	0
COL1A2	a2b1 complex	Activated adventitial fibroblasts	Ciliated epithelial cells	3.097	0
COL1A1	a2b1 complex	Activated adventitial fibroblasts	CAMLs	3.097	0
C5AR1	RPS19	Anti-inflammatory macrophages	NK cells (higher cytotoxicity)	3.096	0
COL1A1	a2b1 complex	Activated adventitial fibroblasts	Lymphatic endothelial cells	3.096	0
COL1A1	a1b1 complex	Activated adventitial fibroblasts	Activated adventitial fibroblasts	3.096	0
SPP1	a4b1 complex	CAMLs	Cycling exhausted cytotoxic T cells	3.096	0
C5AR1	RPS19	Alveolar macrophagez	NK cells (higher cytotoxicity)	3.096	0
C5AR1	RPS19	CAMLs	Exhausted cytotoxic T cells	3.096	0
SPP1	CD44	CAMLs	pDCs	3.096	0
SPP1	a4b1 complex	CAMLs	Cycling plasma B cells	3.095	0
C5AR1	RPS19	Ciliated epithelial cells	Exhausted cytotoxic T cells	3.095	0
CCL5	ACKR1	NK cells (lower cytotoxicity)	Fibroblasts	3.092	0
SPP1	a4b1 complex	CAMLs	mo-DC2	3.091	0
SPP1	a4b1 complex	CAMLs	Cycling anti-inflammatory macrophages	3.09	0
SPP1	PTGER4	CAMLs	Cycling T cells	3.089	0
C5AR1	RPS19	Monocytes	Cytotoxic T cells	3.089	0
SPP1	PTGER4	CAMLs	mo-DC2	3.089	0
SPP1	PTGER4	CAMLs	cDC2	3.088	0
C5AR1	RPS19	mo-DC2	NK cells (higher cytotoxicity)	3.087	0
COL1A1	a1b1 complex	Activated adventitial fibroblasts	NK cells (higher cytotoxicity)	3.086	0
SPP1	a4b1 complex	CAMLs	STAB1 macrophages	3.085	0
SPP1	CD44	CAMLs	Cycling plasma B cells	3.084	0
SPP1	PTGER4	CAMLs	STAB1 macrophages	3.084	0
SPP1	PTGER4	CAMLs	Anti-inflammatory macrophages	3.084	0
SPP1	PTGER4	CAMLs	Cycling anti-inflammatory macrophages	3.083	0
COL1A1	a2b1 complex	Activated adventitial fibroblasts	Activated adventitial fibroblasts	3.083	0
SPP1	a4b1 complex	CAMLs	pDCs	3.083	0
FN1	aVb1 complex	Activated adventitial fibroblasts	Lymphatic endothelial cells	3.082	0
COL1A1	a1b1 complex	Activated adventitial fibroblasts	Exhausted cytotoxic T cells	3.082	0
COL1A1	a1b1 complex	Activated adventitial fibroblasts	Cycling exhausted cytotoxic T cells	3.082	0
SPP1	PTGER4	CAMLs	Alveolar macrophages	3.081	0
COL1A1	a1b1 complex	Activated adventitial fibroblasts	Fibroblasts	3.078	0
COL1A1	a1b1 complex	Activated adventitial fibroblasts	Cycling T cells	3.077	0
C5AR1	RPS19	Monocytes	AT2 cells	3.076	0
C5AR1	RPS19	CAMLs	NK cells (higher cytotoxicity)	3.072	0
CCL5	ACKR1	Cytotoxic T cells	Fibroblasts	3.071	0
C5AR1	RPS19	Ciliated epithelial cells	NK cells (higher cytotoxicity)	3.07	0
FN1	a2b1 complex	Activated adventitial fibroblasts	AT2 cells	3.069	0
COL1A1	a2b1 complex	Activated adventitial fibroblasts	Fibroblasts	3.067	0
FN1	a2b1 complex	Activated adventitial fibroblasts	Cycling AT2 cells	3.066	0
C5AR1	RPS19	STAB1 macrophages	B cells	3.065	0
C5AR1	RPS19	Monocytes	Tregs	3.064	0
C5AR1	RPS19	Alveolar macrophagez	B cells	3.063	0
C5AR1	RPS19	Anti-inflammatory macrophages	B cells	3.063	0
C5AR1	RPS19	STAB1 macrophages	Downregulated T cells	3.06	0
C5AR1	RPS19	Alveolar macrophagez	Downregulated T cells	3.058	0
COL1A1	a2b1 complex	Activated adventitial fibroblasts	Ciliated epithelial cells	3.058	0
C5AR1	RPS19	Monocytes	Exhausted T cells	3.058	0
C5AR1	RPS19	Anti-inflammatory macrophages	Downregulated T cells	3.058	0
C5AR1	RPS19	mo-DC2	B cells	3.053	0
FN1	a5b1 complex	Activated adventitial fibroblasts	Fibroblasts	3.049	0
C5AR1	RPS19	mo-DC2	Downregulated T cells	3.048	0
C5AR1	RPS19	STAB1 macrophages	Cytotoxic T cells	3.048	0
C5AR1	RPS19	Alveolar macrophagez	Cytotoxic T cells	3.045	0
C5AR1	RPS19	Anti-inflammatory macrophages	Cytotoxic T cells	3.045	0
CCL5	ACKR1	NK cells (lower cytotoxicity)	Lymphatic endothelial cells	3.044	0
FN1	aVb1 complex	Activated adventitial fibroblasts	Activated adventitial fibroblasts	3.041	0
C5AR1	RPS19	CAMLs	B cells	3.037	0
C5AR1	RPS19	Ciliated epithelial cells	B cells	3.036	0
FN1	a2b1 complex	Activated adventitial fibroblasts	CAMLs	3.036	0
FN1	a2b1 complex	Activated adventitial fibroblasts	Lymphatic endothelial cells	3.035	0
C5AR1	RPS19	mo-DC2	Cytotoxic T cells	3.035	0
C5AR1	RPS19	STAB1 macrophages	AT2 cells	3.034	0
FN1	a3b1 complex	Activated adventitial fibroblasts	Cycling AT2 cells	3.033	0
C5AR1	RPS19	CAMLs	Downregulated T cells	3.032	0
FN1	a5b1 complex	Activated adventitial fibroblasts	Activated adventitial fibroblasts	3.031	0
FN1	a5b1 complex	Activated adventitial fibroblasts	Lymphatic endothelial cells	3.031	0
C5AR1	RPS19	Alveolar macrophagez	AT2 cells	3.031	0
C5AR1	RPS19	Anti-inflammatory macrophages	AT2 cells	3.031	0
C5AR1	RPS19	Ciliated epithelial cells	Downregulated T cells	3.03	0
FN1	a3b1 complex	Activated adventitial fibroblasts	AT2 cells	3.029	0
FN1	a4b1 complex	Activated adventitial fibroblasts	Cytotoxic T cells	3.026	0
FN1	a4b1 complex	Activated adventitial fibroblasts	NK cells (lower cytotoxicity)	3.026	0
C5AR1	RPS19	Monocytes	Cycling exhausted cytotoxic T cells	3.025	0
FN1	a4b1 complex	Activated adventitial fibroblasts	Exhausted T cells	3.024	0
FN1	a4b1 complex	Activated adventitial fibroblasts	NK cells (higher cytotoxicity)	3.024	0
C5AR1	RPS19	Monocytes	Cycling T cells	3.023	0
CCL5	ACKR1	Cytotoxic T cells	Lymphatic endothelial cells	3.022	0
FN1	a4b1 complex	Activated adventitial fibroblasts	Exhausted cytotoxic T cells	3.021	0
C5AR1	RPS19	mo-DC2	AT2 cells	3.021	0
FN1	a2b1 complex	Activated adventitial fibroblasts	Activated adventitial fibroblasts	3.021	0
C5AR1	RPS19	STAB1 macrophages	Tregs	3.021	0
FN1	aVb1 complex	Activated adventitial fibroblasts	Fibroblasts	3.02	0
FN1	a4b1 complex	Activated adventitial fibroblasts	TNF+ B cells	3.02	0
C5AR1	RPS19	Alveolar macrophagez	Tregs	3.019	0
C5AR1	RPS19	CAMLs	Cytotoxic T cells	3.019	0
FN1	a4b1 complex	Activated adventitial fibroblasts	Naive T cells	3.019	0
FN1	aVb5 complex	Activated adventitial fibroblasts	Activated adventitial fibroblasts	3.019	0
C5AR1	RPS19	Anti-inflammatory macrophages	Tregs	3.018	0
FN1	a4b1 complex	Activated adventitial fibroblasts	Tregs	3.018	0
FN1	aVb1 complex	Activated adventitial fibroblasts	Cycling AT2 cells	3.017	0
C5AR1	RPS19	Ciliated epithelial cells	Cytotoxic T cells	3.017	0
FN1	a3b1 complex	Activated adventitial fibroblasts	CAMLs	3.016	0
C5AR1	RPS19	STAB1 macrophages	Exhausted T cells	3.015	0
FN1	a4b1 complex	Activated adventitial fibroblasts	Cycling T cells	3.014	0
FN1	aVb1 complex	Activated adventitial fibroblasts	AT2 cells	3.014	0
FN1	a4b1 complex	Activated adventitial fibroblasts	cDC2	3.013	0
C5AR1	RPS19	Anti-inflammatory macrophages	Exhausted T cells	3.012	0
C5AR1	RPS19	Alveolar macrophagez	Exhausted T cells	3.012	0
FN1	a5b1 complex	Activated adventitial fibroblasts	Monocytes	3.01	0
FN1	a4b1 complex	Activated adventitial fibroblasts	B cells	3.009	0
C5AR1	RPS19	mo-DC2	Tregs	3.009	0
FN1	aVb1 complex	Activated adventitial fibroblasts	CAMLs	3.009	0
FN1	a4b1 complex	Activated adventitial fibroblasts	Cycling exhausted cytotoxic T cells	3.007	0
FN1	a4b1 complex	Activated adventitial fibroblasts	Cycling plasma B cells	3.006	0
C5AR1	RPS19	Monocytes	Cycling AT2 cells	3.006	0
C5AR1	RPS19	CAMLs	AT2 cells	3.005	0
FN1	a2b1 complex	Activated adventitial fibroblasts	Fibroblasts	3.004	0
C5AR1	RPS19	Ciliated epithelial cells	AT2 cells	3.003	0
C5AR1	RPS19	mo-DC2	Exhausted T cells	3.002	0
FN1	a4b1 complex	Activated adventitial fibroblasts	mo-DC2	3.002	0
FN1	a5b1 complex	Activated adventitial fibroblasts	Anti-inflammatory macrophages	3.001	0
C5AR1	RPS19	Monocytes	NK cells (lower cytotoxicity)	3	0
FN1	a4b1 complex	Activated adventitial fibroblasts	Cycling anti-inflammatory macrophages	3	0
FN1	aVb1 complex	Activated adventitial fibroblasts	Cycling mast cells	2.999	0
FN1	a5b1 complex	Activated adventitial fibroblasts	Alveolar macrophages	2.998	0
FN1	a5b1 complex	Activated adventitial fibroblasts	mo-DC2	2.996	0
FN1	a2b1 complex	Activated adventitial fibroblasts	Ciliated epithelial cells	2.996	0
FN1	a5b1 complex	Activated adventitial fibroblasts	STAB1 macrophages	2.995	0
FN1	a4b1 complex	Activated adventitial fibroblasts	STAB1 macrophages	2.994	0
FN1	a3b1 complex	Activated adventitial fibroblasts	Ciliated epithelial cells	2.993	0
FN1	a5b1 complex	Activated adventitial fibroblasts	CAMLs	2.993	0
FN1	aVb1 complex	Activated adventitial fibroblasts	STAB1 macrophages	2.992	0
C5AR1	RPS19	CAMLs	Tregs	2.992	0
FN1	a4b1 complex	Activated adventitial fibroblasts	pDCs	2.992	0
C5AR1	RPS19	Ciliated epithelial cells	Tregs	2.99	0
SCGB3A1	MARCO	Ciliated epithelial cells	Alveolar macrophages	2.989	0
FN1	a4b7 complex	Activated adventitial fibroblasts	Cycling exhausted cytotoxic T cells	2.989	0
FN1	a4b7 complex	Activated adventitial fibroblasts	Cycling anti-inflammatory macrophages	2.989	0
FN1	a5b1 complex	Activated adventitial fibroblasts	Cycling anti-inflammatory macrophages	2.988	0
FN1	aVb1 complex	Activated adventitial fibroblasts	Ciliated epithelial cells	2.986	0
C5AR1	RPS19	CAMLs	Exhausted T cells	2.985	0
FN1	aVb5 complex	Activated adventitial fibroblasts	AT2 cells	2.984	0
FN1	aVb5 complex	Activated adventitial fibroblasts	Cycling AT2 cells	2.984	0
C5AR1	RPS19	Ciliated epithelial cells	Exhausted T cells	2.983	0
C5AR1	RPS19	STAB1 macrophages	Cycling exhausted cytotoxic T cells	2.98	0
C5AR1	RPS19	Anti-inflammatory macrophages	Cycling exhausted cytotoxic T cells	2.977	0
C5AR1	RPS19	Alveolar macrophagez	Cycling exhausted cytotoxic T cells	2.977	0
SPP1	CD44	mo-DC2	Monocytes	2.976	0
SAA1	FPR2	Ciliated epithelial cells	Monocytes	2.968	0
C5AR1	RPS19	mo-DC2	Cycling exhausted cytotoxic T cells	2.967	0
C5AR1	RPS19	STAB1 macrophages	Cycling AT2 cells	2.96	0
C5AR1	RPS19	Anti-inflammatory macrophages	Cycling AT2 cells	2.957	0
C5AR1	RPS19	Alveolar macrophagez	Cycling AT2 cells	2.957	0
C5AR1	RPS19	STAB1 macrophages	NK cells (lower cytotoxicity)	2.955	0
C5AR1	RPS19	Alveolar macrophagez	NK cells (lower cytotoxicity)	2.952	0
C5AR1	RPS19	Anti-inflammatory macrophages	NK cells (lower cytotoxicity)	2.952	0
C5AR1	RPS19	mo-DC2	Cycling AT2 cells	2.947	0
CXCL13	ACKR4	Exhausted T cells	Ciliated epithelial cells	2.945	0
CCL5	ACKR1	Cycling exhausted cytotoxic T cells	Fibroblasts	2.943	0
SPP1	CD44	mo-DC2	Mast cells	2.942	0
C5AR1	RPS19	mo-DC2	NK cells (lower cytotoxicity)	2.941	0
C5AR1	RPS19	Monocytes	pDCs	2.939	0
SAA1	FPR2	Ciliated epithelial cells	Anti-inflammatory macrophages	2.933	0
SAA1	FPR2	Ciliated epithelial cells	Alveolar macrophages	2.929	0
CCL5	CCR1	NK cells (lower cytotoxicity)	Monocytes	2.898	0
CCL5	CCR1	NK cells (lower cytotoxicity)	Alveolar macrophages	2.893	0
CCL5	CCR1	NK cells (lower cytotoxicity)	Anti-inflammatory macrophages	2.89	0
CCL5	CCR1	NK cells (lower cytotoxicity)	STAB1 macrophages	2.89	0
CCL5	ACKR1	Cycling exhausted cytotoxic T cells	Lymphatic endothelial cells	2.887	0
SPP1	CD44	Monocytes	Monocytes	2.887	0
SPP1	CD44	mo-DC2	Alveolar macrophages	2.885	0
SPP1	CD44	mo-DC2	Anti-inflammatory macrophages	2.884	0
CCL5	CCR1	NK cells (lower cytotoxicity)	Cycling anti-inflammatory macrophages	2.878	0
CCL5	ACKR4	NK cells (lower cytotoxicity)	Ciliated epithelial cells	2.877	0
CCL5	CCR1	NK cells (lower cytotoxicity)	CAMLs	2.876	0
CCL5	CCR1	Cytotoxic T cells	Monocytes	2.873	0
CCL5	CCR1	Cytotoxic T cells	Alveolar macrophages	2.867	0
CCL5	CCR1	Cytotoxic T cells	STAB1 macrophages	2.865	0
HLA-DPB1	TNFSF13B	mo-DC2	Monocytes	2.864	0
CXCL8	ACKR1	Monocytes	Fibroblasts	2.864	0
CCL5	CCR1	Cytotoxic T cells	Anti-inflammatory macrophages	2.864	0
SPP1	CD44	mo-DC2	mo-DC2	2.856	0
CCL5	CCR1	Cytotoxic T cells	Cycling anti-inflammatory macrophages	2.852	0
CCL5	ACKR4	Cytotoxic T cells	Ciliated epithelial cells	2.851	0
SPP1	CD44	Monocytes	Mast cells	2.85	0
CCL5	CCR1	Cytotoxic T cells	CAMLs	2.85	0
SPP1	CD44	mo-DC2	Naive T cells	2.85	0
SPP1	CD44	mo-DC2	Cycling mast cells	2.85	0
HLA-DPB1	TNFSF13B	mo-DC2	STAB1 macrophages	2.849	0
SPP1	CD44	mo-DC2	Cytotoxic T cells	2.842	0
HLA-DPB1	TNFSF13B	mo-DC2	Anti-inflammatory macrophages	2.842	0
HLA-DPB1	TNFSF13B	mo-DC2	mo-DC2	2.842	0
SPP1	CD44	mo-DC2	Downregulated T cells	2.839	0
HLA-DPB1	TNFSF13B	mo-DC2	Alveolar macrophages	2.834	0
SPP1	CD44	mo-DC2	NK cells (lower cytotoxicity)	2.833	0
PTPRC	MRC1	Exhausted T cells	Alveolar macrophages	2.831	0
HLA-DPB1	TNFSF13B	mo-DC2	cDC2	2.829	0
SPP1	CD44	mo-DC2	Exhausted T cells	2.824	0
HLA-DPB1	TNFSF13B	mo-DC2	pDCs	2.823	0
SPP1	CD44	mo-DC2	STAB1 macrophages	2.822	0
HLA-DPB1	TNFSF13B	mo-DC2	Cycling anti-inflammatory macrophages	2.821	0
SPP1	CD44	mo-DC2	Tregs	2.82	0
SPP1	CD44	mo-DC2	TNF+ B cells	2.816	0
PTPRC	MRC1	Cytotoxic T cells	Alveolar macrophages	2.813	0
HLA-DPB1	TNFSF13B	mo-DC2	CAMLs	2.813	0
SCGB3A1	MARCO	Ciliated epithelial cells	Anti-inflammatory macrophages	2.812	0
SPP1	CD44	mo-DC2	Exhausted cytotoxic T cells	2.81	0
SPP1	CD44	mo-DC2	NK cells (higher cytotoxicity)	2.809	0
CXCL8	ACKR1	Monocytes	Lymphatic endothelial cells	2.804	0
SPP1	CD44	mo-DC2	B cells	2.801	0
SPP1	CD44	mo-DC2	Cycling T cells	2.794	0
SPP1	CD44	mo-DC2	Cycling anti-inflammatory macrophages	2.793	0
SPP1	PTGER4	mo-DC2	Naive T cells	2.792	0
SPP1	CD44	mo-DC2	CAMLs	2.791	0
PTPRC	MRC1	NK cells (lower cytotoxicity)	Alveolar macrophages	2.79	0
SPP1	CD44	Monocytes	Alveolar macrophages	2.788	0
SPP1	CD44	Monocytes	Anti-inflammatory macrophages	2.787	0
SPP1	CD44	mo-DC2	Activated adventitial fibroblasts	2.786	0
SPP1	CD44	mo-DC2	Cycling exhausted cytotoxic T cells	2.786	0
SPP1	CD44	mo-DC2	LYZ+ B cells	2.783	0
SPP1	a4b1 complex	mo-DC2	NK cells (lower cytotoxicity)	2.782	0
HLA-C	FAM3C	NK cells (higher cytotoxicity)	AT2 cells	2.781	0
SPP1	a4b1 complex	mo-DC2	Cytotoxic T cells	2.781	0
SPP1	PTGER4	mo-DC2	Cytotoxic T cells	2.78	0
SPP1	a4b1 complex	mo-DC2	NK cells (higher cytotoxicity)	2.779	0
SPP1	a4b1 complex	mo-DC2	Exhausted T cells	2.779	0
SPP1	a4b1 complex	mo-DC2	Exhausted cytotoxic T cells	2.775	0
SPP1	a4b1 complex	mo-DC2	TNF+ B cells	2.774	0
SPP1	a4b1 complex	mo-DC2	Naive T cells	2.772	0
SPP1	PTGER4	mo-DC2	Exhausted cytotoxic T cells	2.772	0
SPP1	a4b1 complex	mo-DC2	Tregs	2.771	0
HLA-C	FAM3C	NK cells (higher cytotoxicity)	Activated adventitial fibroblasts	2.771	0
PTPRC	MRC1	Tregs	Alveolar macrophages	2.77	0
SPP1	PTGER4	mo-DC2	TNF+ B cells	2.768	0
SPP1	PTGER4	mo-DC2	Exhausted T cells	2.767	0
SPP1	a4b1 complex	mo-DC2	Cycling T cells	2.766	0
SPP1	a4b1 complex	mo-DC2	cDC2	2.765	0
PTPRC	MRC1	Exhausted cytotoxic T cells	Alveolar macrophages	2.765	0
HLA-C	FAM3C	NK cells (higher cytotoxicity)	Exhausted cytotoxic T cells	2.764	0
HLA-C	FAM3C	NK cells (higher cytotoxicity)	CAMLs	2.763	0
CCL5	ACKR1	Cycling T cells	Fibroblasts	2.763	0
SPP1	CD44	mo-DC2	cDC2	2.762	0
HLA-C	FAM3C	NK cells (higher cytotoxicity)	Fibroblasts	2.761	0
SPP1	PTGER4	mo-DC2	NK cells (higher cytotoxicity)	2.761	0
SPP1	a4b1 complex	mo-DC2	B cells	2.76	0
HLA-C	FAM3C	NK cells (higher cytotoxicity)	Cycling AT2 cells	2.76	0
ACKR1	CCL17	Fibroblasts	cDC2	2.76	0
SPP1	CD44	mo-DC2	Plasma B cells	2.759	0
SPP1	PTGER4	mo-DC2	Cycling exhausted cytotoxic T cells	2.759	0
SPP1	a4b1 complex	mo-DC2	Cycling exhausted cytotoxic T cells	2.757	0
SPP1	CD44	mo-DC2	pDCs	2.756	0
SPP1	a4b1 complex	mo-DC2	Cycling plasma B cells	2.755	0
SPP1	CD44	Monocytes	mo-DC2	2.755	0
PTPRC	MRC1	Naive T cells	Alveolar macrophages	2.754	0
HLA-C	FAM3C	NK cells (higher cytotoxicity)	Cycling plasma B cells	2.754	0
HLA-DPB1	TNFSF13B	STAB1 macrophages	Monocytes	2.753	0
PTPRC	MRC1	NK cells (higher cytotoxicity)	Alveolar macrophages	2.751	0
HLA-C	FAM3C	NK cells (higher cytotoxicity)	Plasma B cells	2.751	0
SPP1	a4b1 complex	mo-DC2	mo-DC2	2.75	0
HLA-C	FAM3C	NK cells (higher cytotoxicity)	Ciliated epithelial cells	2.749	0
SPP1	CD44	Monocytes	Naive T cells	2.749	0
SPP1	a4b1 complex	mo-DC2	Cycling anti-inflammatory macrophages	2.748	0
GPR37L1	PSAP	Cycling epithelial cells	Alveolar macrophages	2.748	0
SPP1	CD44	Monocytes	Cycling mast cells	2.748	0
SPP1	PTGER4	mo-DC2	Cycling T cells	2.747	0
HLA-C	FAM3C	NK cells (higher cytotoxicity)	Cycling exhausted cytotoxic T cells	2.747	0
SPP1	PTGER4	mo-DC2	mo-DC2	2.746	0
SPP1	PTGER4	mo-DC2	cDC2	2.745	0
SPP1	PTGER4	mo-DC2	STAB1 macrophages	2.74	0
SPP1	CD44	Monocytes	Cytotoxic T cells	2.74	0
SPP1	CD44	mo-DC2	Cycling plasma B cells	2.74	0
SPP1	a4b1 complex	mo-DC2	STAB1 macrophages	2.74	0
SPP1	PTGER4	mo-DC2	Anti-inflammatory macrophages	2.739	0
SPP1	PTGER4	mo-DC2	Cycling anti-inflammatory macrophages	2.738	0
SPP1	a4b1 complex	mo-DC2	pDCs	2.738	0
SPP1	CD44	Monocytes	Downregulated T cells	2.737	0
HLA-DPB1	TNFSF13B	STAB1 macrophages	STAB1 macrophages	2.736	0
PTPRC	MRC1	Downregulated T cells	Alveolar macrophages	2.736	0
SPP1	PTGER4	mo-DC2	Alveolar macrophages	2.736	0
SPP1	CD44	Atypical epithelial cells	Monocytes	2.735	0
GPR37L1	PSAP	Cycling epithelial cells	STAB1 macrophages	2.733	0
SPP1	CD44	Monocytes	NK cells (lower cytotoxicity)	2.73	0
HLA-DPB1	TNFSF13B	STAB1 macrophages	mo-DC2	2.729	0
HLA-DPB1	TNFSF13B	STAB1 macrophages	Anti-inflammatory macrophages	2.728	0
SPP1	CD44	Monocytes	Exhausted T cells	2.72	0
HLA-DPB1	TNFSF13B	STAB1 macrophages	Alveolar macrophages	2.719	0
PTPRC	MRC1	Exhausted T cells	Anti-inflammatory macrophages	2.719	0
SPP1	CD44	Monocytes	STAB1 macrophages	2.718	0
SPP1	CD44	Monocytes	Tregs	2.716	0
CCL5	CCR1	Cycling exhausted cytotoxic T cells	Monocytes	2.714	0
HLA-DPB1	TNFSF13B	STAB1 macrophages	cDC2	2.713	0
SPP1	CD44	Monocytes	TNF+ B cells	2.711	0
CCL5	CCR1	Cycling exhausted cytotoxic T cells	Alveolar macrophages	2.707	0
HLA-DPB1	TNFSF13B	STAB1 macrophages	pDCs	2.707	0
HLA-DPB1	TNFSF13B	STAB1 macrophages	Cycling anti-inflammatory macrophages	2.705	0
SPP1	CD44	Monocytes	Exhausted cytotoxic T cells	2.704	0
CCL5	CCR1	Cycling exhausted cytotoxic T cells	Anti-inflammatory macrophages	2.704	0
CCL5	CCR1	Cycling exhausted cytotoxic T cells	STAB1 macrophages	2.704	0
SPP1	CD44	Monocytes	NK cells (higher cytotoxicity)	2.703	0
PTPRC	MRC1	Cytotoxic T cells	Anti-inflammatory macrophages	2.7	0
HLA-DPB1	TNFSF13B	STAB1 macrophages	CAMLs	2.696	0
CCL5	ACKR1	Cycling T cells	Lymphatic endothelial cells	2.696	0
SPP1	CD44	Monocytes	B cells	2.695	0
ACKR1	CCL17	Lymphatic endothelial cells	cDC2	2.693	0
SPP1	CD44	Atypical epithelial cells	Mast cells	2.691	0
CCL5	CCR1	Cycling exhausted cytotoxic T cells	Cycling anti-inflammatory macrophages	2.689	0
CCL5	ACKR4	Cycling exhausted cytotoxic T cells	Ciliated epithelial cells	2.688	0
SPP1	CD44	Monocytes	Cycling T cells	2.687	0
CCL5	CCR1	Cycling exhausted cytotoxic T cells	CAMLs	2.686	0
SPP1	CD44	Monocytes	Cycling anti-inflammatory macrophages	2.685	0
SPP1	PTGER4	Monocytes	Naive T cells	2.684	0
SPP1	CD44	Monocytes	CAMLs	2.683	0
SCGB3A1	MARCO	Ciliated epithelial cells	Cycling anti-inflammatory macrophages	2.681	0
SPP1	CD44	Monocytes	Cycling exhausted cytotoxic T cells	2.678	0
SPP1	CD44	Monocytes	Activated adventitial fibroblasts	2.677	0
SPP1	CD44	Monocytes	LYZ+ B cells	2.674	0
PTPRC	MRC1	NK cells (lower cytotoxicity)	Anti-inflammatory macrophages	2.674	0
SPP1	a4b1 complex	Monocytes	NK cells (lower cytotoxicity)	2.673	0
SPP1	a4b1 complex	Monocytes	Cytotoxic T cells	2.672	0
SPP1	PTGER4	Monocytes	Cytotoxic T cells	2.671	0
SPP1	a4b1 complex	Monocytes	NK cells (higher cytotoxicity)	2.67	0
SPP1	a4b1 complex	Monocytes	Exhausted T cells	2.67	0
PTPRC	MRC1	Exhausted T cells	STAB1 macrophages	2.668	0
SPP1	a4b1 complex	Monocytes	Exhausted cytotoxic T cells	2.666	0
SPP1	a4b1 complex	Monocytes	TNF+ B cells	2.664	0
SPP1	PTGER4	Monocytes	Exhausted cytotoxic T cells	2.662	0
SPP1	a4b1 complex	Monocytes	Naive T cells	2.662	0
SPP1	a4b1 complex	Monocytes	Tregs	2.661	0
SCGB3A1	MARCO	Ciliated epithelial cells	STAB1 macrophages	2.66	0
SPP1	PTGER4	Monocytes	TNF+ B cells	2.658	0
SPP1	PTGER4	Monocytes	Exhausted T cells	2.656	0
SPP1	a4b1 complex	Monocytes	Cycling T cells	2.655	0
SPP1	a4b1 complex	Monocytes	cDC2	2.654	0
SPP1	CD44	Monocytes	cDC2	2.652	0
PTPRC	MRC1	Tregs	Anti-inflammatory macrophages	2.651	0
SPP1	PTGER4	Monocytes	NK cells (higher cytotoxicity)	2.65	0
SPP1	a4b1 complex	Monocytes	B cells	2.648	0
SPP1	CD44	Monocytes	Plasma B cells	2.648	0
SPP1	PTGER4	Monocytes	Cycling exhausted cytotoxic T cells	2.648	0
PTPRC	MRC1	Cytotoxic T cells	STAB1 macrophages	2.647	0
SPP1	a4b1 complex	Monocytes	Cycling exhausted cytotoxic T cells	2.646	0
PTPRC	MRC1	Exhausted cytotoxic T cells	Anti-inflammatory macrophages	2.646	0
SPP1	CD44	Monocytes	pDCs	2.645	0
HLA-C	FAM3C	Exhausted cytotoxic T cells	AT2 cells	2.644	0
SPP1	a4b1 complex	Monocytes	Cycling plasma B cells	2.644	0
CXCL13	ACKR4	Exhausted cytotoxic T cells	Ciliated epithelial cells	2.639	0
SPP1	a4b1 complex	Monocytes	mo-DC2	2.638	0
SPP1	a4b1 complex	Monocytes	Cycling anti-inflammatory macrophages	2.635	0
SPP1	PTGER4	Monocytes	Cycling T cells	2.634	0
PTPRC	MRC1	Naive T cells	Anti-inflammatory macrophages	2.633	0
SPP1	PTGER4	Monocytes	mo-DC2	2.633	0
HLA-C	FAM3C	Exhausted cytotoxic T cells	Activated adventitial fibroblasts	2.633	0
SPP1	PTGER4	Monocytes	cDC2	2.632	0
PTPRC	MRC1	NK cells (higher cytotoxicity)	Anti-inflammatory macrophages	2.63	0
SCGB3A1	MARCO	Ciliated epithelial cells	CAMLs	2.63	0
SPP1	a4b1 complex	Monocytes	STAB1 macrophages	2.627	0
SPP1	PTGER4	Monocytes	STAB1 macrophages	2.626	0
SPP1	CD44	Monocytes	Cycling plasma B cells	2.626	0
SPP1	PTGER4	Monocytes	Anti-inflammatory macrophages	2.625	0
HLA-C	FAM3C	Exhausted cytotoxic T cells	Exhausted cytotoxic T cells	2.625	0
SPP1	PTGER4	Monocytes	Cycling anti-inflammatory macrophages	2.625	0
SPP1	a4b1 complex	Monocytes	pDCs	2.624	0
HLA-C	FAM3C	Exhausted cytotoxic T cells	CAMLs	2.624	0
SPP1	PTGER4	Monocytes	Alveolar macrophages	2.621	0
HLA-C	FAM3C	Exhausted cytotoxic T cells	Fibroblasts	2.621	0
PTPRC	MRC1	NK cells (lower cytotoxicity)	STAB1 macrophages	2.62	0
HLA-C	FAM3C	Exhausted cytotoxic T cells	Cycling AT2 cells	2.62	0
SPP1	CD44	Downregulated B cells	Monocytes	2.618	0
SPP1	CD44	Atypical epithelial cells	Alveolar macrophages	2.618	0
SPP1	CD44	Atypical epithelial cells	Anti-inflammatory macrophages	2.617	0
SCGB3A1	MARCO	Ciliated epithelial cells	Monocytes	2.614	0
PTPRC	MRC1	Downregulated T cells	Anti-inflammatory macrophages	2.613	0
HLA-C	FAM3C	Exhausted cytotoxic T cells	Cycling plasma B cells	2.613	0
HLA-C	FAM3C	Exhausted cytotoxic T cells	Plasma B cells	2.611	0
HLA-C	FAM3C	Exhausted cytotoxic T cells	Ciliated epithelial cells	2.608	0
HLA-C	FAM3C	Exhausted cytotoxic T cells	Cycling exhausted cytotoxic T cells	2.606	0
PTPRC	MRC1	Tregs	STAB1 macrophages	2.596	0
PTPRC	MRC1	Exhausted cytotoxic T cells	STAB1 macrophages	2.591	0
PTPRC	MRC1	Exhausted T cells	mo-DC2	2.581	0
MDK	SORL1	Cycling epithelial cells	Cycling epithelial cells	2.579	0
SPP1	CD44	Atypical epithelial cells	mo-DC2	2.579	0
PTPRC	MRC1	TNF+ B cells	Alveolar macrophages	2.578	0
PTPRC	MRC1	Naive T cells	STAB1 macrophages	2.577	0
PTPRC	MRC1	NK cells (higher cytotoxicity)	STAB1 macrophages	2.574	0
NTRK1	NAMPT	Mast cells	Monocytes	2.574	0
SPP1	CD44	Atypical epithelial cells	Naive T cells	2.572	0
SCGB3A1	NOTCH3	Ciliated epithelial cells	AT2 cells	2.569	0
SCGB3A1	NOTCH3	Ciliated epithelial cells	Cycling AT2 cells	2.568	0
SPP1	CD44	Atypical epithelial cells	Cytotoxic T cells	2.561	0
PTPRC	MRC1	Cycling exhausted cytotoxic T cells	Alveolar macrophages	2.56	0
PTPRC	MRC1	Cytotoxic T cells	mo-DC2	2.558	0
SPP1	CD44	Atypical epithelial cells	Downregulated T cells	2.557	0
PTPRC	MRC1	Downregulated T cells	STAB1 macrophages	2.556	0
ICAM1	AREG	Cycling epithelial cells	Mast cells	2.551	0
SPP1	CD44	Atypical epithelial cells	NK cells (lower cytotoxicity)	2.549	0
PTPRC	MRC1	Exhausted T cells	Monocytes	2.541	0
HLA-C	FAM3C	Tregs	AT2 cells	2.541	0
SPP1	CD44	Atypical epithelial cells	Exhausted T cells	2.537	0
SPP1	CD44	Atypical epithelial cells	STAB1 macrophages	2.534	0
SPP1	CD44	Atypical epithelial cells	Tregs	2.532	0
HLA-DPB1	TNFSF13B	Anti-inflammatory macrophages	Monocytes	2.531	0
HLA-C	FAM3C	Tregs	Activated adventitial fibroblasts	2.529	0
NTRK1	NAMPT	Cycling mast cells	Monocytes	2.528	0
PTPRC	MRC1	NK cells (lower cytotoxicity)	mo-DC2	2.528	0
SPP1	CD44	Atypical epithelial cells	TNF+ B cells	2.527	0
HLA-C	FAM3C	Cycling exhausted cytotoxic T cells	AT2 cells	2.524	0
HLA-C	FAM3C	Cytotoxic T cells	AT2 cells	2.523	0
PTPRC	MRC1	Exhausted T cells	CAMLs	2.521	0
HLA-C	FAM3C	Tregs	Exhausted cytotoxic T cells	2.519	0
HLA-C	FAM3C	Tregs	CAMLs	2.519	0
SPP1	CD44	Atypical epithelial cells	Exhausted cytotoxic T cells	2.518	0
PTPRC	MRC1	Cytotoxic T cells	Monocytes	2.518	0
SPP1	CD44	Atypical epithelial cells	NK cells (higher cytotoxicity)	2.517	0
HLA-C	FAM3C	Tregs	Fibroblasts	2.516	0
NAMPT	P2RY6	Monocytes	cDC2	2.515	0
HLA-C	FAM3C	Tregs	Cycling AT2 cells	2.514	0
HLA-C	FAM3C	Cycling exhausted cytotoxic T cells	Activated adventitial fibroblasts	2.511	0
HLA-C	FAM3C	Cytotoxic T cells	Activated adventitial fibroblasts	2.511	0
NAMPT	P2RY6	Monocytes	Cycling anti-inflammatory macrophages	2.509	0
HLA-DPB1	TNFSF13B	Anti-inflammatory macrophages	STAB1 macrophages	2.509	0
SPP1	CD44	Atypical epithelial cells	B cells	2.507	0
HLA-C	FAM3C	Tregs	Cycling plasma B cells	2.506	0
HLA-C	FAM3C	Tregs	Plasma B cells	2.504	0
GPR37L1	PSAP	Cycling epithelial cells	Anti-inflammatory macrophages	2.503	0
HLA-C	FAM3C	Cycling exhausted cytotoxic T cells	Exhausted cytotoxic T cells	2.502	0
PTPRC	MRC1	Tregs	mo-DC2	2.502	0
HLA-C	FAM3C	Tregs	Ciliated epithelial cells	2.501	0
HLA-C	FAM3C	Cytotoxic T cells	Exhausted cytotoxic T cells	2.501	0
HLA-C	FAM3C	Cytotoxic T cells	CAMLs	2.501	0
HLA-C	FAM3C	Cycling exhausted cytotoxic T cells	CAMLs	2.501	0
HLA-DPB1	TNFSF13B	Anti-inflammatory macrophages	mo-DC2	2.5	0
HLA-DPB1	TNFSF13B	Anti-inflammatory macrophages	Anti-inflammatory macrophages	2.499	0
HLA-C	FAM3C	Tregs	Cycling exhausted cytotoxic T cells	2.498	0
SPP1	CD44	Atypical epithelial cells	Cycling T cells	2.498	0
PTPRC	MRC1	Exhausted T cells	Cycling anti-inflammatory macrophages	2.498	0
HLA-C	FAM3C	Cycling exhausted cytotoxic T cells	Fibroblasts	2.498	0
PTPRC	MRC1	Cytotoxic T cells	CAMLs	2.497	0
HLA-C	FAM3C	Cytotoxic T cells	Fibroblasts	2.497	0
HLA-C	FAM3C	Cycling exhausted cytotoxic T cells	Cycling AT2 cells	2.496	0
PTPRC	MRC1	Exhausted cytotoxic T cells	mo-DC2	2.496	0
HLA-C	FAM3C	Cytotoxic T cells	Cycling AT2 cells	2.496	0
SPP1	CD44	Atypical epithelial cells	Cycling anti-inflammatory macrophages	2.495	0
SPP1	PTGER4	Atypical epithelial cells	Naive T cells	2.494	0
HLA-C	FAM3C	Cytotoxic T cells	Cycling plasma B cells	2.488	0
HLA-C	FAM3C	Cycling exhausted cytotoxic T cells	Cycling plasma B cells	2.488	0
HLA-DPB1	TNFSF13B	Anti-inflammatory macrophages	Alveolar macrophages	2.487	0
PTPRC	MRC1	Cycling T cells	Alveolar macrophages	2.487	0
HLA-C	FAM3C	Cycling exhausted cytotoxic T cells	Plasma B cells	2.486	0
PTPRC	MRC1	NK cells (lower cytotoxicity)	Monocytes	2.486	0
SPP1	CD44	Atypical epithelial cells	Cycling exhausted cytotoxic T cells	2.486	0
HLA-C	FAM3C	Cytotoxic T cells	Plasma B cells	2.485	0
HLA-C	FAM3C	Cycling exhausted cytotoxic T cells	Ciliated epithelial cells	2.483	0
HLA-C	FAM3C	Cytotoxic T cells	Ciliated epithelial cells	2.482	0
CCL5	CCR1	Cycling T cells	Monocytes	2.482	0
SPP1	a4b1 complex	Atypical epithelial cells	NK cells (lower cytotoxicity)	2.481	0
PTPRC	MRC1	Naive T cells	mo-DC2	2.481	0
HLA-DPB1	TNFSF13B	Anti-inflammatory macrophages	cDC2	2.481	0
HLA-C	FAM3C	Cycling exhausted cytotoxic T cells	Cycling exhausted cytotoxic T cells	2.48	0
HLA-C	FAM3C	Cytotoxic T cells	Cycling exhausted cytotoxic T cells	2.48	0
PTPRC	CD22	Exhausted T cells	Mast cells	2.479	0
SPP1	a4b1 complex	Atypical epithelial cells	Cytotoxic T cells	2.479	0
PTPRC	MRC1	NK cells (higher cytotoxicity)	mo-DC2	2.478	0
SPP1	PTGER4	Atypical epithelial cells	Cytotoxic T cells	2.478	0
SPP1	a4b1 complex	Atypical epithelial cells	Exhausted T cells	2.477	0
SPP1	a4b1 complex	Atypical epithelial cells	NK cells (higher cytotoxicity)	2.477	0
CCL5	CCR1	Cycling T cells	Alveolar macrophages	2.474	0
PTPRC	MRC1	Cytotoxic T cells	Cycling anti-inflammatory macrophages	2.474	0
HLA-DPB1	TNFSF13B	Cycling anti-inflammatory macrophages	Monocytes	2.474	0
SPP1	a4b1 complex	Atypical epithelial cells	Exhausted cytotoxic T cells	2.472	0
HLA-DPB1	TNFSF13B	Anti-inflammatory macrophages	pDCs	2.472	0
HLA-DPB1	TNFSF13B	Anti-inflammatory macrophages	Cycling anti-inflammatory macrophages	2.47	0
SPP1	a4b1 complex	Atypical epithelial cells	TNF+ B cells	2.47	0
CCL5	CCR1	Cycling T cells	STAB1 macrophages	2.47	0
CCL5	CCR1	Cycling T cells	Anti-inflammatory macrophages	2.47	0
SPP1	a4b1 complex	Atypical epithelial cells	Naive T cells	2.467	0
SPP1	PTGER4	Atypical epithelial cells	Exhausted cytotoxic T cells	2.467	0
SPP1	a4b1 complex	Atypical epithelial cells	Tregs	2.466	0
CD94:NKG2A	HLA-E	NK cells (higher cytotoxicity)	NK cells (higher cytotoxicity)	2.465	0
HLA-E	KLRC1	NK cells (higher cytotoxicity)	NK cells (higher cytotoxicity)	2.465	0
PTPRC	MRC1	NK cells (lower cytotoxicity)	CAMLs	2.465	0
SPP1	PTGER4	Atypical epithelial cells	TNF+ B cells	2.462	0
SPP1	PTGER4	Atypical epithelial cells	Exhausted T cells	2.46	0
HLA-DPB1	TNFSF13B	Anti-inflammatory macrophages	CAMLs	2.459	0
PTPRC	CD22	Exhausted T cells	B cells	2.459	0
SPP1	a4b1 complex	Atypical epithelial cells	Cycling T cells	2.459	0
PTPRC	MRC1	Tregs	Monocytes	2.458	0
SPP1	a4b1 complex	Atypical epithelial cells	cDC2	2.457	0
PTPRC	MRC1	Downregulated T cells	mo-DC2	2.457	0
PTPRC	CD22	Cytotoxic T cells	Mast cells	2.454	0
SPP1	PTGER4	Atypical epithelial cells	NK cells (higher cytotoxicity)	2.453	0
ICAM1	AREG	Activated adventitial fibroblasts	Mast cells	2.453	0
PTPRC	MRC1	Exhausted cytotoxic T cells	Monocytes	2.453	0
CCL5	CCR1	Cycling T cells	Cycling anti-inflammatory macrophages	2.452	0
HLA-DPB1	TNFSF13B	Cycling anti-inflammatory macrophages	STAB1 macrophages	2.451	0
CCL5	ACKR4	Cycling T cells	Ciliated epithelial cells	2.45	0
SPP1	a4b1 complex	Atypical epithelial cells	B cells	2.45	0
SPP1	PTGER4	Atypical epithelial cells	Cycling exhausted cytotoxic T cells	2.449	0
CCL5	CCR1	Cycling T cells	CAMLs	2.448	0
SPP1	a4b1 complex	Atypical epithelial cells	Cycling exhausted cytotoxic T cells	2.447	0
SPP1	a4b1 complex	Atypical epithelial cells	Cycling plasma B cells	2.445	0
HLA-DPB1	TNFSF13B	Cycling anti-inflammatory macrophages	mo-DC2	2.441	0
PTPRC	MRC1	NK cells (lower cytotoxicity)	Cycling anti-inflammatory macrophages	2.441	0
HLA-DPB1	TNFSF13B	Cycling anti-inflammatory macrophages	Anti-inflammatory macrophages	2.44	0
HLA-DPB1	TNFSF13B	Alveolar macrophagez	Monocytes	2.439	0
PTPRC	MRC1	Naive T cells	Monocytes	2.437	0
SPP1	a4b1 complex	Atypical epithelial cells	mo-DC2	2.437	0
PTPRC	MRC1	Tregs	CAMLs	2.436	0
HLA-C	FAM3C	NK cells (lower cytotoxicity)	AT2 cells	2.435	0
PTPRC	CD22	Cytotoxic T cells	B cells	2.434	0
PTPRC	MRC1	NK cells (higher cytotoxicity)	Monocytes	2.434	0
SPP1	a4b1 complex	Atypical epithelial cells	Cycling anti-inflammatory macrophages	2.434	0
SPP1	PTGER4	Atypical epithelial cells	Cycling T cells	2.433	0
PTPRC	MRC1	TNF+ B cells	Anti-inflammatory macrophages	2.432	0
SPP1	PTGER4	Atypical epithelial cells	mo-DC2	2.432	0
PTPRC	MRC1	Exhausted cytotoxic T cells	CAMLs	2.43	0
SPP1	PTGER4	Atypical epithelial cells	cDC2	2.43	0
HLA-DPB1	TNFSF13B	Cycling anti-inflammatory macrophages	Alveolar macrophages	2.428	0
SPP1	a4b1 complex	Atypical epithelial cells	STAB1 macrophages	2.424	0
SPP1	PTGER4	Atypical epithelial cells	STAB1 macrophages	2.423	0
SPP1	PTGER4	Atypical epithelial cells	Anti-inflammatory macrophages	2.422	0
SPP1	PTGER4	Atypical epithelial cells	Cycling anti-inflammatory macrophages	2.421	0
SPP1	a4b1 complex	Atypical epithelial cells	pDCs	2.421	0
HLA-C	FAM3C	NK cells (lower cytotoxicity)	Activated adventitial fibroblasts	2.421	0
HLA-DPB1	TNFSF13B	Cycling anti-inflammatory macrophages	cDC2	2.42	0
PTPRC	CD22	NK cells (lower cytotoxicity)	Mast cells	2.42	0
SPP1	PTGER4	Atypical epithelial cells	Alveolar macrophages	2.417	0
HLA-DPB1	TNFSF13B	Alveolar macrophagez	STAB1 macrophages	2.416	0
PTPRC	MRC1	Naive T cells	CAMLs	2.415	0
HLA-DPB1	TNFSF13B	Cycling anti-inflammatory macrophages	pDCs	2.412	0
PTPRC	MRC1	Downregulated T cells	Monocytes	2.412	0
PTPRC	MRC1	Tregs	Cycling anti-inflammatory macrophages	2.412	0
PTPRC	MRC1	Cycling exhausted cytotoxic T cells	Anti-inflammatory macrophages	2.411	0
HLA-C	FAM3C	NK cells (lower cytotoxicity)	Exhausted cytotoxic T cells	2.411	0
PTPRC	MRC1	NK cells (higher cytotoxicity)	CAMLs	2.411	0
HLA-C	FAM3C	NK cells (lower cytotoxicity)	CAMLs	2.41	0
HLA-DPB1	TNFSF13B	Cycling anti-inflammatory macrophages	Cycling anti-inflammatory macrophages	2.409	0
PTPRC	MRC1	Monocytes	Alveolar macrophages	2.408	0
TNFRSF1B	GRN	Tregs	Alveolar macrophages	2.408	0
HLA-C	FAM3C	NK cells (lower cytotoxicity)	Fibroblasts	2.407	0
PTPRC	MRC1	Exhausted cytotoxic T cells	Cycling anti-inflammatory macrophages	2.406	0
HLA-C	FAM3C	NK cells (lower cytotoxicity)	Cycling AT2 cells	2.405	0
HLA-DPB1	TNFSF13B	Alveolar macrophagez	mo-DC2	2.405	0
CD94:NKG2A	HLA-E	NK cells (lower cytotoxicity)	NK cells (higher cytotoxicity)	2.404	0
HLA-E	KLRC1	NK cells (higher cytotoxicity)	NK cells (lower cytotoxicity)	2.404	0
HLA-DPB1	TNFSF13B	Alveolar macrophagez	Anti-inflammatory macrophages	2.404	0
PTPRC	CD22	NK cells (lower cytotoxicity)	B cells	2.4	0
HLA-DPB1	TNFSF13B	Cycling anti-inflammatory macrophages	CAMLs	2.397	0
HLA-C	FAM3C	NK cells (lower cytotoxicity)	Cycling plasma B cells	2.396	0
HLA-C	FAM3C	NK cells (lower cytotoxicity)	Plasma B cells	2.393	0
PTPRC	CD22	Tregs	Mast cells	2.391	0
TNFRSF1B	GRN	Monocytes	Alveolar macrophages	2.391	0
HLA-DPB1	TNFSF13B	Alveolar macrophagez	Alveolar macrophages	2.391	0
HLA-C	FAM3C	NK cells (lower cytotoxicity)	Ciliated epithelial cells	2.39	0
PTPRC	MRC1	Naive T cells	Cycling anti-inflammatory macrophages	2.39	0
PTPRC	MRC1	Downregulated T cells	CAMLs	2.389	0
HLA-C	FAM3C	NK cells (lower cytotoxicity)	Cycling exhausted cytotoxic T cells	2.387	0
PTPRC	MRC1	NK cells (higher cytotoxicity)	Cycling anti-inflammatory macrophages	2.386	0
CD44	SELE	Monocytes	Fibroblasts	2.385	0
ICAM1	AREG	Lymphatic endothelial cells	Mast cells	2.385	0
PTPRC	CD22	Exhausted cytotoxic T cells	Mast cells	2.385	0
HLA-DPB1	TNFSF13B	Alveolar macrophagez	cDC2	2.384	0
HLA-DPB1	TNFSF13B	Alveolar macrophagez	pDCs	2.375	0
FN1	a3b1 complex	Alveolar macrophagez	Cycling epithelial cells	2.374	0
HLA-DPB1	TNFSF13B	Alveolar macrophagez	Cycling anti-inflammatory macrophages	2.372	0
GPR37L1	PSAP	Cycling epithelial cells	Monocytes	2.371	0
PTPRC	CD22	Tregs	B cells	2.369	0
PTPRC	CD22	Naive T cells	Mast cells	2.368	0
ICAM1	AREG	Monocytes	Mast cells	2.365	0
HLA-E	KLRC1	NK cells (higher cytotoxicity)	Cycling exhausted cytotoxic T cells	2.365	0
ICAM1	AREG	CAMLs	Mast cells	2.365	0
CD94:NKG2A	HLA-E	Cycling exhausted cytotoxic T cells	NK cells (higher cytotoxicity)	2.365	0
PTPRC	CD22	NK cells (higher cytotoxicity)	Mast cells	2.364	0
PTPRC	MRC1	Downregulated T cells	Cycling anti-inflammatory macrophages	2.363	0
PTPRC	MRC1	TNF+ B cells	STAB1 macrophages	2.363	0
PTPRC	CD22	Exhausted cytotoxic T cells	B cells	2.363	0
HLA-DPB1	TNFSF13B	Alveolar macrophagez	CAMLs	2.36	0
ANXA1	FPR1	Monocytes	Monocytes	2.357	0
ICAM1	AREG	AT2 cells	Mast cells	2.356	0
PTPRC	MRC1	mo-DC2	Alveolar macrophages	2.354	0
ICAM1	AREG	Fibroblasts	Mast cells	2.35	0
PTPRC	CD22	Naive T cells	B cells	2.346	0
PTPRC	MRC1	B cells	Alveolar macrophages	2.345	0
HLA-E	KLRC1	Cytotoxic T cells	NK cells (higher cytotoxicity)	2.343	0
CD94:NKG2A	HLA-E	NK cells (higher cytotoxicity)	Cytotoxic T cells	2.343	0
PTPRC	CD22	NK cells (higher cytotoxicity)	B cells	2.342	0
PTPRC	MRC1	cDC2	Alveolar macrophages	2.341	0
PTPRC	CD22	Downregulated T cells	Mast cells	2.341	0
PTPRC	MRC1	Cycling exhausted cytotoxic T cells	STAB1 macrophages	2.341	0
CD94:NKG2A	HLA-E	NK cells (higher cytotoxicity)	Fibroblasts	2.34	0
HLA-E	KLRC1	Fibroblasts	NK cells (higher cytotoxicity)	2.34	0
CD94:NKG2A	HLA-E	NK cells (higher cytotoxicity)	B cells	2.338	0
HLA-E	KLRC1	B cells	NK cells (higher cytotoxicity)	2.338	0
ICAM1	AREG	STAB1 macrophages	Mast cells	2.335	0
ICAM1	AREG	Cycling AT2 cells	Mast cells	2.334	0
CD94:NKG2A	HLA-E	NK cells (higher cytotoxicity)	Exhausted cytotoxic T cells	2.334	0
HLA-E	KLRC1	Exhausted cytotoxic T cells	NK cells (higher cytotoxicity)	2.334	0
ICAM1	AREG	Anti-inflammatory macrophages	Mast cells	2.331	0
ICAM1	AREG	Alveolar macrophagez	Mast cells	2.326	0
CXCL8	ACKR1	mo-DC2	Fibroblasts	2.326	0
PTPRC	MRC1	Cycling T cells	Anti-inflammatory macrophages	2.326	0
ICAM1	AREG	mo-DC2	Mast cells	2.325	0
CD44	SELE	Mast cells	Fibroblasts	2.323	0
TNFRSF1B	GRN	Exhausted cytotoxic T cells	Alveolar macrophages	2.32	0
PTPRC	CD22	Downregulated T cells	B cells	2.319	0
ICAM1	AREG	Cycling anti-inflammatory macrophages	Mast cells	2.31	0
NTRK1	GRN	Mast cells	Alveolar macrophages	2.307	0
ICAM1	AREG	cDC2	Mast cells	2.307	0
ICAM1	AREG	Cycling mast cells	Mast cells	2.307	0
TNFRSF1B	GRN	mo-DC2	Alveolar macrophages	2.306	0
TNFRSF1B	GRN	STAB1 macrophages	Alveolar macrophages	2.304	0
EGFR	AREG	AT2 cells	Mast cells	2.304	0
PTPRC	MRC1	LYZ+ B cells	Alveolar macrophages	2.302	0
EGFR	AREG	Cycling AT2 cells	Mast cells	2.3	0
CD94:NKG2A	HLA-E	NK cells (higher cytotoxicity)	Tregs	2.299	0
HLA-E	KLRC1	Tregs	NK cells (higher cytotoxicity)	2.299	0
TNFRSF1B	GRN	Cycling exhausted cytotoxic T cells	Alveolar macrophages	2.297	0
PTPRC	MRC1	STAB1 macrophages	Alveolar macrophages	2.296	0
FN1	aVb1 complex	Alveolar macrophagez	Lymphatic endothelial cells	2.294	0
TNFRSF1A	GRN	Lymphatic endothelial cells	Alveolar macrophages	2.292	0
TNFRSF1B	GRN	Anti-inflammatory macrophages	Alveolar macrophages	2.288	0
HLA-C	FAM3C	Naive T cells	AT2 cells	2.288	0
TNFRSF1B	GRN	Exhausted T cells	Alveolar macrophages	2.285	0
TNFRSF1B	GRN	Cycling T cells	Alveolar macrophages	2.28	0
TNFRSF1A	GRN	Activated adventitial fibroblasts	Alveolar macrophages	2.277	0
CD94:NKG2A	HLA-E	NK cells (lower cytotoxicity)	Cytotoxic T cells	2.274	0
HLA-E	KLRC1	Cytotoxic T cells	NK cells (lower cytotoxicity)	2.274	0
TNFRSF1B	GRN	NK cells (higher cytotoxicity)	Alveolar macrophages	2.273	0
HLA-C	FAM3C	Naive T cells	Activated adventitial fibroblasts	2.272	0
PTPRC	MRC1	Cycling anti-inflammatory macrophages	Alveolar macrophages	2.272	0
TNFRSF1A	GRN	Fibroblasts	Alveolar macrophages	2.271	0
HLA-E	KLRC1	Fibroblasts	NK cells (lower cytotoxicity)	2.27	0
CD94:NKG2A	HLA-E	NK cells (lower cytotoxicity)	Fibroblasts	2.27	0
HLA-E	KLRC1	B cells	NK cells (lower cytotoxicity)	2.269	0
TNFRSF1A	GRN	Monocytes	Alveolar macrophages	2.269	0
CD94:NKG2A	HLA-E	NK cells (lower cytotoxicity)	B cells	2.269	0
TNFRSF1B	GRN	TNF+ B cells	Alveolar macrophages	2.267	0
HLA-E	KLRC1	NK cells (lower cytotoxicity)	NK cells (higher cytotoxicity)	2.266	0
CD94:NKG2A	HLA-E	NK cells (higher cytotoxicity)	NK cells (lower cytotoxicity)	2.266	0
TNFRSF1A	GRN	STAB1 macrophages	Alveolar macrophages	2.264	0
FN1	a2b1 complex	Alveolar macrophagez	AT2 cells	2.264	0
HLA-E	KLRC1	Exhausted cytotoxic T cells	NK cells (lower cytotoxicity)	2.264	0
CD94:NKG2A	HLA-E	NK cells (lower cytotoxicity)	Exhausted cytotoxic T cells	2.264	0
TNFRSF1B	GRN	Tregs	STAB1 macrophages	2.264	0
ANXA1	FPR1	Mast cells	Monocytes	2.263	0
HLA-C	FAM3C	Exhausted T cells	AT2 cells	2.262	0
HLA-C	FAM3C	Naive T cells	Exhausted cytotoxic T cells	2.26	0
HLA-C	FAM3C	Naive T cells	CAMLs	2.259	0
FN1	a2b1 complex	Alveolar macrophagez	Cycling AT2 cells	2.259	0
TNFRSF1B	GRN	Alveolar macrophagez	Alveolar macrophages	2.257	0
HLA-C	FAM3C	Naive T cells	Fibroblasts	2.255	0
COL4A1	a2b1 complex	Fibroblasts	AT2 cells	2.254	0
TNFRSF1A	GRN	Alveolar macrophagez	Alveolar macrophages	2.254	0
HLA-C	FAM3C	Naive T cells	Cycling AT2 cells	2.253	0
TNFRSF1B	GRN	CAMLs	Alveolar macrophages	2.252	0
TNFRSF1A	GRN	mo-DC2	Alveolar macrophages	2.25	0
COL4A1	a2b1 complex	Fibroblasts	Cycling AT2 cells	2.249	0
TNFRSF1A	GRN	Anti-inflammatory macrophages	Alveolar macrophages	2.249	0
PTPRC	MRC1	Cycling T cells	STAB1 macrophages	2.249	0
NTRK1	GRN	Cycling mast cells	Alveolar macrophages	2.247	0
GRN	SORT1	Alveolar macrophagez	Alveolar macrophages	2.247	0
TNFRSF1B	GRN	Cycling anti-inflammatory macrophages	Alveolar macrophages	2.245	0
HLA-C	FAM3C	Exhausted T cells	Activated adventitial fibroblasts	2.245	0
TNFRSF1A	GRN	CAMLs	Alveolar macrophages	2.245	0
TNFRSF1A	GRN	Cycling anti-inflammatory macrophages	Alveolar macrophages	2.244	0
TNFRSF1B	GRN	Monocytes	STAB1 macrophages	2.244	0
HLA-C	FAM3C	Naive T cells	Cycling plasma B cells	2.243	0
TNFRSF1B	GRN	pDCs	Alveolar macrophages	2.243	0
PTPRC	MRC1	TNF+ B cells	mo-DC2	2.243	0
HLA-E	KLRC1	Naive T cells	NK cells (higher cytotoxicity)	2.242	0
CD94:NKG2A	HLA-E	NK cells (higher cytotoxicity)	Naive T cells	2.242	0
ANXA1	FPR1	Monocytes	mo-DC2	2.241	0
CD44	SELE	Monocytes	Lymphatic endothelial cells	2.241	0
LTBR	LTB	CAMLs	cDC2	2.24	0
HLA-C	FAM3C	Naive T cells	Plasma B cells	2.24	0
LTBR	LTB	STAB1 macrophages	cDC2	2.239	0
PTPRC	MRC1	Anti-inflammatory macrophages	Alveolar macrophages	2.238	0
TNFRSF1A	GRN	AT2 cells	Alveolar macrophages	2.236	0
HLA-C	FAM3C	Naive T cells	Ciliated epithelial cells	2.236	0
GPR37L1	PSAP	Cycling epithelial cells	mo-DC2	2.236	0
LTBR	LTB	Activated adventitial fibroblasts	cDC2	2.235	0
TNFRSF1B	GRN	cDC2	Alveolar macrophages	2.234	0
CD94:NKG2C	HLA-E	Cycling exhausted cytotoxic T cells	NK cells (higher cytotoxicity)	2.234	0
HLA-E	KLRC2	NK cells (higher cytotoxicity)	Cycling exhausted cytotoxic T cells	2.234	0
HLA-C	FAM3C	Naive T cells	Cycling exhausted cytotoxic T cells	2.233	0
HLA-C	FAM3C	Exhausted T cells	Exhausted cytotoxic T cells	2.233	0
LTBR	LTB	Alveolar macrophagez	cDC2	2.233	0
LTBR	LTB	AT2 cells	cDC2	2.233	0
HLA-C	FAM3C	Exhausted T cells	CAMLs	2.232	0
TNFRSF1A	GRN	cDC2	Alveolar macrophages	2.232	0
ANXA1	FPR3	Monocytes	STAB1 macrophages	2.232	0
LTBR	LTB	CAMLs	pDCs	2.232	0
GRN	SORT1	Alveolar macrophagez	STAB1 macrophages	2.232	0
PTPRC	MRC1	Monocytes	Anti-inflammatory macrophages	2.232	0
LTBR	LTB	STAB1 macrophages	pDCs	2.231	0
GRN	SORT1	Alveolar macrophagez	CAMLs	2.23	0
GRN	SORT1	Alveolar macrophagez	Cycling anti-inflammatory macrophages	2.23	0
CD94:NKG2A	HLA-E	Cycling exhausted cytotoxic T cells	Cytotoxic T cells	2.229	0
TNFRSF1A	GRN	Cycling AT2 cells	Alveolar macrophages	2.229	0
GRN	SORT1	Alveolar macrophagez	Cycling AT2 cells	2.229	0
CD52	SIGLEC10	Alveolar macrophagez	cDC2	2.229	0
HLA-E	KLRC1	Cytotoxic T cells	Cycling exhausted cytotoxic T cells	2.229	0
GRN	SORT1	Alveolar macrophagez	Ciliated epithelial cells	2.229	0
LTBR	LTB	Cycling anti-inflammatory macrophages	cDC2	2.229	0
HLA-C	FAM3C	Exhausted T cells	Fibroblasts	2.228	0
LTBR	LTB	Cycling AT2 cells	cDC2	2.228	0
LTBR	LTB	Activated adventitial fibroblasts	pDCs	2.227	0
CD94:NKG2A	HLA-E	NK cells (lower cytotoxicity)	Tregs	2.227	0
EGFR	GRN	AT2 cells	Alveolar macrophages	2.227	0
HLA-E	KLRC1	Tregs	NK cells (lower cytotoxicity)	2.227	0
CD94:NKG2A	HLA-E	Cycling exhausted cytotoxic T cells	Fibroblasts	2.226	0
HLA-C	FAM3C	Exhausted T cells	Cycling AT2 cells	2.226	0
LTBR	LTB	Alveolar macrophagez	pDCs	2.226	0
HLA-E	KLRC1	Fibroblasts	Cycling exhausted cytotoxic T cells	2.226	0
LTBR	LTB	AT2 cells	pDCs	2.226	0
CD94:NKG2A	HLA-E	Cycling exhausted cytotoxic T cells	B cells	2.225	0
HLA-E	KLRC1	B cells	Cycling exhausted cytotoxic T cells	2.225	0
EGFR	GRN	Cycling AT2 cells	Alveolar macrophages	2.223	0
GRN	SORT1	Alveolar macrophagez	AT2 cells	2.223	0
LTBR	LTB	Cycling AT2 cells	pDCs	2.221	0
LTBR	LTB	Cycling anti-inflammatory macrophages	pDCs	2.221	0
FN1	a5b1 complex	Alveolar macrophagez	Fibroblasts	2.22	0
CXCL8	ACKR1	mo-DC2	Lymphatic endothelial cells	2.22	0
CD94:NKG2A	HLA-E	Cycling exhausted cytotoxic T cells	Exhausted cytotoxic T cells	2.219	0
HLA-E	KLRC1	Exhausted cytotoxic T cells	Cycling exhausted cytotoxic T cells	2.219	0
CD52	SIGLEC10	Alveolar macrophagez	Cycling anti-inflammatory macrophages	2.218	0
PTPRC	MRC1	Cycling exhausted cytotoxic T cells	mo-DC2	2.217	0
ANXA1	FPR2	Monocytes	Monocytes	2.216	0
HLA-C	FAM3C	Exhausted T cells	Cycling plasma B cells	2.215	0
CD44	SELE	Alveolar macrophagez	Fibroblasts	2.215	0
ANXA1	FPR3	Monocytes	Anti-inflammatory macrophages	2.213	0
THBS1	a3b1 complex	Monocytes	Cycling epithelial cells	2.213	0
CD44	SELE	Anti-inflammatory macrophages	Fibroblasts	2.213	0
SAA1	FPR2	Transitioning epithelial cells	Monocytes	2.212	0
HLA-C	FAM3C	Exhausted T cells	Plasma B cells	2.212	0
FN1	a3b1 complex	Anti-inflammatory macrophages	Cycling epithelial cells	2.211	0
HLA-C	FAM3C	Exhausted T cells	Ciliated epithelial cells	2.208	0
FN1	a3b1 complex	Cycling anti-inflammatory macrophages	Cycling epithelial cells	2.206	0
HLA-C	FAM3C	Exhausted T cells	Cycling exhausted cytotoxic T cells	2.205	0
PTPRC	MRC1	Alveolar macrophagez	Alveolar macrophages	2.205	0
GPR37L1	PSAP	Cycling epithelial cells	CAMLs	2.202	0
FN1	aVb1 complex	Alveolar macrophagez	Activated adventitial fibroblasts	2.2	0
PTPRC	MRC1	Cycling plasma B cells	Alveolar macrophages	2.199	0
CD94:NKG2A	HLA-E	NK cells (higher cytotoxicity)	TNF+ B cells	2.197	0
CD52	SIGLEC10	Exhausted cytotoxic T cells	cDC2	2.197	0
HLA-E	KLRC1	TNF+ B cells	NK cells (higher cytotoxicity)	2.197	0
ANXA1	FPR3	Monocytes	mo-DC2	2.195	0
ANXA1	FPR3	Monocytes	Alveolar macrophages	2.193	0
CD2	CD58	Exhausted cytotoxic T cells	Lymphatic endothelial cells	2.191	0
HLA-E	KLRC1	NK cells (lower cytotoxicity)	NK cells (lower cytotoxicity)	2.191	0
CD94:NKG2A	HLA-E	NK cells (lower cytotoxicity)	NK cells (lower cytotoxicity)	2.191	0
FN1	a2b1 complex	Alveolar macrophagez	CAMLs	2.19	0
COL4A1	a1b1 complex	Fibroblasts	NK cells (lower cytotoxicity)	2.189	0
FN1	a2b1 complex	Alveolar macrophagez	Lymphatic endothelial cells	2.188	0
PTPRC	MRC1	TNF+ B cells	Monocytes	2.187	0
CD52	SIGLEC10	Exhausted cytotoxic T cells	Cycling anti-inflammatory macrophages	2.185	0
VEGFA	FLT1	Monocytes	Lymphatic endothelial cells	2.184	0
ANXA1	FPR1	Monocytes	Anti-inflammatory macrophages	2.183	0
FN1	a3b1 complex	Alveolar macrophagez	Cycling AT2 cells	2.182	0
CD94:NKG2A	HLA-E	Cycling exhausted cytotoxic T cells	Tregs	2.18	0
COL4A1	a2b1 complex	Fibroblasts	CAMLs	2.18	0
HLA-E	KLRC1	Tregs	Cycling exhausted cytotoxic T cells	2.18	0
HLA-E	KLRC1	Exhausted T cells	NK cells (higher cytotoxicity)	2.179	0
CD94:NKG2A	HLA-E	NK cells (higher cytotoxicity)	Exhausted T cells	2.179	0
FN1	a5b1 complex	Alveolar macrophagez	Activated adventitial fibroblasts	2.178	0
COL4A1	a2b1 complex	Fibroblasts	Lymphatic endothelial cells	2.177	0
FN1	a5b1 complex	Alveolar macrophagez	Lymphatic endothelial cells	2.177	0
COL4A1	a1b1 complex	Fibroblasts	Activated adventitial fibroblasts	2.177	0
HLA-C	FAM3C	STAB1 macrophages	AT2 cells	2.175	0
FN1	a3b1 complex	Alveolar macrophagez	AT2 cells	2.173	0
ANXA1	FPR1	Monocytes	STAB1 macrophages	2.172	0
MDK	SORL1	Atypical epithelial cells	Cycling epithelial cells	2.169	0
PTPRC	MRC1	mo-DC2	Anti-inflammatory macrophages	2.168	0
CD44	SELE	Mast cells	Lymphatic endothelial cells	2.168	0
FN1	a4b1 complex	Alveolar macrophagez	NK cells (lower cytotoxicity)	2.167	0
CCL2	ACKR1	Anti-inflammatory macrophages	Fibroblasts	2.166	0
CD94:NKG2A	HLA-E	NK cells (lower cytotoxicity)	Naive T cells	2.165	0
FN1	a4b1 complex	Alveolar macrophagez	Cytotoxic T cells	2.165	0
HLA-E	KLRC1	Naive T cells	NK cells (lower cytotoxicity)	2.165	0
HLA-E	KLRC1	Cycling exhausted cytotoxic T cells	NK cells (higher cytotoxicity)	2.164	0
CD94:NKG2A	HLA-E	NK cells (higher cytotoxicity)	Cycling exhausted cytotoxic T cells	2.164	0
ANXA1	FPR3	Monocytes	CAMLs	2.163	0
ANXA1	FPR1	Alveolar macrophagez	Monocytes	2.162	0
HLA-C	FAM3C	B cells	AT2 cells	2.162	0
FN1	a4b1 complex	Alveolar macrophagez	NK cells (higher cytotoxicity)	2.162	0
LTBR	LTB	CAMLs	Tregs	2.162	0
FN1	a4b1 complex	Alveolar macrophagez	Exhausted T cells	2.161	0
ANXA1	FPR1	Monocytes	Alveolar macrophages	2.161	0
TNFRSF1B	GRN	Exhausted cytotoxic T cells	STAB1 macrophages	2.161	0
LTBR	LTB	STAB1 macrophages	Tregs	2.161	0
PTPRC	MRC1	Cycling exhausted cytotoxic T cells	Monocytes	2.16	0
CD94:NKG2A	HLA-E	NK cells (higher cytotoxicity)	Downregulated T cells	2.158	0
HLA-E	KLRC1	Downregulated T cells	NK cells (higher cytotoxicity)	2.158	0
PTPRC	MRC1	TNF+ B cells	CAMLs	2.157	0
LTBR	LTB	Activated adventitial fibroblasts	Tregs	2.157	0
CD44	SELE	mo-DC2	Fibroblasts	2.157	0
PTPRC	MRC1	B cells	Anti-inflammatory macrophages	2.157	0
PTPRC	MRC1	pDCs	Alveolar macrophages	2.156	0
FN1	a4b1 complex	Alveolar macrophagez	Exhausted cytotoxic T cells	2.155	0
LTBR	LTB	AT2 cells	Tregs	2.155	0
ANXA1	FPR1	Monocytes	cDC2	2.155	0
LTBR	LTB	Alveolar macrophagez	Tregs	2.155	0
FN1	a2b1 complex	Alveolar macrophagez	Activated adventitial fibroblasts	2.155	0
PTPRC	MRC1	cDC2	Anti-inflammatory macrophages	2.153	0
COL4A1	a1b1 complex	Fibroblasts	NK cells (higher cytotoxicity)	2.153	0
FN1	a4b1 complex	Alveolar macrophagez	TNF+ B cells	2.152	0
FN1	aVb1 complex	Alveolar macrophagez	Fibroblasts	2.151	0
LTBR	LTB	Cycling AT2 cells	Tregs	2.15	0
FN1	aVb5 complex	Alveolar macrophagez	Activated adventitial fibroblasts	2.15	0
LTBR	LTB	Cycling anti-inflammatory macrophages	Tregs	2.15	0
PTPRC	MRC1	Monocytes	STAB1 macrophages	2.148	0
FN1	a4b1 complex	Alveolar macrophagez	Naive T cells	2.148	0
CCL5	ACKR1	Naive T cells	Fibroblasts	2.147	0
FN1	a4b1 complex	Alveolar macrophagez	Tregs	2.147	0
CD44	SELE	Naive T cells	Fibroblasts	2.146	0
NTRK1	GRN	Mast cells	STAB1 macrophages	2.146	0
ANXA1	FPR3	Monocytes	Cycling anti-inflammatory macrophages	2.145	0
TNFRSF1B	GRN	mo-DC2	STAB1 macrophages	2.144	0
ANXA1	FPR3	Monocytes	cDC2	2.144	0
CD44	SELE	Cycling mast cells	Fibroblasts	2.144	0
COL4A1	a2b1 complex	Fibroblasts	Activated adventitial fibroblasts	2.144	0
ICAM1	AREG	Cycling epithelial cells	Monocytes	2.143	0
CD94:NKG2A	HLA-E	Cycling exhausted cytotoxic T cells	NK cells (lower cytotoxicity)	2.143	0
ANXA1	FPR1	Monocytes	Cycling anti-inflammatory macrophages	2.143	0
FN1	aVb1 complex	Alveolar macrophagez	Cycling AT2 cells	2.143	0
HLA-E	KLRC1	NK cells (lower cytotoxicity)	Cycling exhausted cytotoxic T cells	2.143	0
COL4A1	a1b1 complex	Fibroblasts	Exhausted cytotoxic T cells	2.142	0
FN1	a3b1 complex	Alveolar macrophagez	CAMLs	2.142	0
COL4A1	a1b1 complex	Fibroblasts	Cycling exhausted cytotoxic T cells	2.142	0
ANXA1	FPR1	Cycling mast cells	Monocytes	2.141	0
TNFRSF1B	GRN	STAB1 macrophages	STAB1 macrophages	2.141	0
ANXA1	FPR2	Monocytes	Anti-inflammatory macrophages	2.14	0
FN1	a4b1 complex	Alveolar macrophagez	Cycling T cells	2.137	0
FN1	aVb1 complex	Alveolar macrophagez	AT2 cells	2.137	0
SAA1	FPR2	Transitioning epithelial cells	Anti-inflammatory macrophages	2.136	0
FN1	a4b1 complex	Alveolar macrophagez	cDC2	2.135	0
ANXA1	FPR1	Mast cells	mo-DC2	2.134	0
COL4A1	a1b1 complex	Fibroblasts	Fibroblasts	2.133	0
TNFRSF1B	GRN	Cycling exhausted cytotoxic T cells	STAB1 macrophages	2.133	0
GPR37L1	PSAP	Cycling epithelial cells	Atypical epithelial cells	2.133	0
ANXA1	FPR2	Monocytes	Alveolar macrophages	2.132	0
CD2	CD58	Exhausted cytotoxic T cells	cDC2	2.131	0
PTPRC	MRC1	Cycling exhausted cytotoxic T cells	CAMLs	2.13	0
CCL2	ACKR1	STAB1 macrophages	Fibroblasts	2.129	0
COL4A1	a1b1 complex	Fibroblasts	Cycling T cells	2.129	0
CD44	SELE	Cytotoxic T cells	Fibroblasts	2.129	0
PTPRC	MRC1	Immature myeloid cells	Alveolar macrophages	2.128	0
SAA1	FPR2	Transitioning epithelial cells	Alveolar macrophages	2.128	0
FN1	a5b1 complex	Alveolar macrophagez	Monocytes	2.127	0
TNFRSF1A	GRN	Lymphatic endothelial cells	STAB1 macrophages	2.127	0
CCL5	ACKR1	Downregulated T cells	Fibroblasts	2.126	0
TNFRSF1B	GRN	Tregs	Anti-inflammatory macrophages	2.125	0
PTPRC	MRC1	TNF+ B cells	Cycling anti-inflammatory macrophages	2.125	0
FN1	aVb1 complex	Alveolar macrophagez	CAMLs	2.125	0
FN1	a4b1 complex	Alveolar macrophagez	B cells	2.125	0
ANXA1	FPR1	Monocytes	CAMLs	2.124	0
ANXA1	FPR3	Mast cells	STAB1 macrophages	2.124	0
TNFRSF1B	GRN	Anti-inflammatory macrophages	STAB1 macrophages	2.124	0
CD44	SELE	Downregulated T cells	Fibroblasts	2.123	0
FN1	a4b1 complex	Alveolar macrophagez	Cycling exhausted cytotoxic T cells	2.12	0
TNFRSF1B	GRN	Exhausted T cells	STAB1 macrophages	2.119	0
GPR37L1	PSAP	Cycling epithelial cells	Cycling anti-inflammatory macrophages	2.119	0
CD94:NKG2A	HLA-E	NK cells (lower cytotoxicity)	TNF+ B cells	2.117	0
FN1	a4b1 complex	Alveolar macrophagez	Cycling plasma B cells	2.117	0
HLA-E	KLRC1	TNF+ B cells	NK cells (lower cytotoxicity)	2.117	0
FN1	aVb1 complex	Anti-inflammatory macrophages	Lymphatic endothelial cells	2.116	0
CXCL8	ACKR1	Anti-inflammatory macrophages	Fibroblasts	2.116	0
CD2	CD58	Exhausted cytotoxic T cells	mo-DC2	2.116	0
THBS1	a3b1 complex	Activated adventitial fibroblasts	Cycling epithelial cells	2.115	0
CD94:NKG2A	HLA-E	Cycling exhausted cytotoxic T cells	Naive T cells	2.115	0
HLA-E	KLRC1	Naive T cells	Cycling exhausted cytotoxic T cells	2.115	0
FN1	a2b1 complex	Alveolar macrophagez	Fibroblasts	2.114	0
TNFRSF1B	GRN	Cycling T cells	STAB1 macrophages	2.113	0
PTPRC	MRC1	Cycling T cells	mo-DC2	2.113	0
PTPRC	MRC1	Mast cells	Alveolar macrophages	2.113	0
CCL2	ACKR1	Alveolar macrophagez	Fibroblasts	2.112	0
CD94:NKG2A	HLA-E	NK cells (higher cytotoxicity)	Mast cells	2.111	0
HLA-E	KLRC1	Mast cells	NK cells (higher cytotoxicity)	2.111	0
FN1	aVb1 complex	Cycling anti-inflammatory macrophages	Lymphatic endothelial cells	2.111	0
CD44	SELE	NK cells (lower cytotoxicity)	Fibroblasts	2.111	0
CD2	CD58	Exhausted cytotoxic T cells	Cycling exhausted cytotoxic T cells	2.11	0
TNFRSF1A	GRN	Activated adventitial fibroblasts	STAB1 macrophages	2.11	0
CD2	CD58	Exhausted cytotoxic T cells	Alveolar macrophages	2.109	0
ANXA1	FPR1	Naive T cells	Monocytes	2.108	0
CD2	CD58	Exhausted cytotoxic T cells	Cycling anti-inflammatory macrophages	2.108	0
CD94:NKG2A	HLA-E	NK cells (higher cytotoxicity)	LYZ+ B cells	2.108	0
HLA-E	KLRC1	LYZ+ B cells	NK cells (higher cytotoxicity)	2.108	0
FN1	a4b1 complex	Alveolar macrophagez	mo-DC2	2.107	0
FN1	a5b1 complex	Alveolar macrophagez	Anti-inflammatory macrophages	2.106	0
ANXA1	FPR2	Mast cells	Monocytes	2.106	0
CD2	CD58	Exhausted cytotoxic T cells	Tregs	2.106	0
CD2	CD58	Exhausted cytotoxic T cells	STAB1 macrophages	2.106	0
CD2	CD58	Exhausted cytotoxic T cells	Anti-inflammatory macrophages	2.106	0
CD2	CD58	Exhausted cytotoxic T cells	Exhausted cytotoxic T cells	2.105	0
PTPRC	MRC1	LYZ+ B cells	Anti-inflammatory macrophages	2.105	0
TNFRSF1B	GRN	NK cells (higher cytotoxicity)	STAB1 macrophages	2.105	0
FN1	a4b1 complex	Alveolar macrophagez	Cycling anti-inflammatory macrophages	2.103	0
HLA-E	KLRC1	STAB1 macrophages	NK cells (higher cytotoxicity)	2.102	0
ANXA1	FPR3	Mast cells	Anti-inflammatory macrophages	2.102	0
CD94:NKG2A	HLA-E	NK cells (higher cytotoxicity)	STAB1 macrophages	2.102	0
TNFRSF1B	GRN	Monocytes	Anti-inflammatory macrophages	2.102	0
TNFRSF1A	GRN	Fibroblasts	STAB1 macrophages	2.102	0
COL4A1	a2b1 complex	Fibroblasts	Fibroblasts	2.102	0
CD2	CD58	Exhausted cytotoxic T cells	Monocytes	2.102	0
FN1	aVb1 complex	Alveolar macrophagez	Cycling mast cells	2.101	0
TNFRSF1A	GRN	Monocytes	STAB1 macrophages	2.1	0
FN1	a5b1 complex	Alveolar macrophagez	Alveolar macrophages	2.099	0
TNFRSF1B	GRN	TNF+ B cells	STAB1 macrophages	2.098	0
PTPRC	MRC1	STAB1 macrophages	Anti-inflammatory macrophages	2.098	0
CD94:NKG2A	HLA-E	NK cells (lower cytotoxicity)	Exhausted T cells	2.097	0
PTPRC	CD22	TNF+ B cells	Mast cells	2.097	0
HLA-E	KLRC1	Exhausted T cells	NK cells (lower cytotoxicity)	2.097	0
PTPRC	MRC1	Cycling exhausted cytotoxic T cells	Cycling anti-inflammatory macrophages	2.096	0
FLT1	VEGFB	Lymphatic endothelial cells	Cycling epithelial cells	2.096	0
TNFRSF1A	GRN	STAB1 macrophages	STAB1 macrophages	2.095	0
PTPRC	MRC1	Plasma B cells	Alveolar macrophages	2.094	0
CD2	CD58	Exhausted cytotoxic T cells	Cycling plasma B cells	2.093	0
FN1	a2b1 complex	Alveolar macrophagez	Ciliated epithelial cells	2.092	0
CD44	SELE	Exhausted T cells	Fibroblasts	2.092	0
FN1	a5b1 complex	Alveolar macrophagez	mo-DC2	2.092	0
FN1	a5b1 complex	Alveolar macrophagez	STAB1 macrophages	2.092	0
CXCL8	ACKR1	CAMLs	Fibroblasts	2.091	0
FN1	a4b1 complex	Alveolar macrophagez	STAB1 macrophages	2.089	0
CD44	SELE	STAB1 macrophages	Fibroblasts	2.087	0
TNFRSF1B	GRN	Alveolar macrophagez	STAB1 macrophages	2.086	0
FN1	a5b1 complex	Alveolar macrophagez	CAMLs	2.086	0
ALOX5	ALOX5AP	Mast cells	mo-DC2	2.086	0
HLA-E	KLRC1	Monocytes	NK cells (higher cytotoxicity)	2.085	0
PTPRC	MRC1	CAMLs	Alveolar macrophages	2.085	0
FN1	a3b1 complex	Alveolar macrophagez	Ciliated epithelial cells	2.085	0
CD94:NKG2A	HLA-E	NK cells (higher cytotoxicity)	Monocytes	2.085	0
CD44	SELE	Tregs	Fibroblasts	2.084	0
IL1B	ADRB2	Monocytes	Mast cells	2.084	0
FN1	a4b1 complex	Alveolar macrophagez	pDCs	2.084	0
ANXA1	FPR3	Mast cells	mo-DC2	2.083	0
TNFRSF1A	GRN	Alveolar macrophagez	STAB1 macrophages	2.083	0
FN1	aVb1 complex	Alveolar macrophagez	STAB1 macrophages	2.083	0
CD2	CD58	Exhausted cytotoxic T cells	CAMLs	2.082	0
CD94:NKG2A	HLA-E	NK cells (lower cytotoxicity)	Cycling exhausted cytotoxic T cells	2.081	0
COL4A1	a2b1 complex	Fibroblasts	Ciliated epithelial cells	2.081	0
HLA-E	KLRC1	Cycling exhausted cytotoxic T cells	NK cells (lower cytotoxicity)	2.081	0
ANXA1	FPR3	Mast cells	Alveolar macrophages	2.081	0
TNFRSF1B	GRN	CAMLs	STAB1 macrophages	2.081	0
FN1	a2b1 complex	Anti-inflammatory macrophages	AT2 cells	2.08	0
ANXA1	FPR1	Anti-inflammatory macrophages	Monocytes	2.079	0
PTPRC	MRC1	mo-DC2	STAB1 macrophages	2.078	0
TNFRSF1A	GRN	mo-DC2	STAB1 macrophages	2.077	0
HLA-DPB1	TNFSF13B	B cells	Monocytes	2.077	0
TNFRSF1A	GRN	Anti-inflammatory macrophages	STAB1 macrophages	2.077	0
MDK	SORL1	AT2 cells	Cycling epithelial cells	2.077	0
HLA-E	KLRC2	Cytotoxic T cells	Cycling exhausted cytotoxic T cells	2.077	0
CD94:NKG2C	HLA-E	Cycling exhausted cytotoxic T cells	Cytotoxic T cells	2.077	0
COL6A3	a2b1 complex	Activated adventitial fibroblasts	AT2 cells	2.075	0
CD44	SELE	TNF+ B cells	Fibroblasts	2.075	0
CD94:NKG2A	HLA-E	NK cells (lower cytotoxicity)	Downregulated T cells	2.075	0
FN1	a4b7 complex	Alveolar macrophagez	Cycling anti-inflammatory macrophages	2.075	0
HLA-E	KLRC1	Downregulated T cells	NK cells (lower cytotoxicity)	2.075	0
NTRK1	GRN	Cycling mast cells	STAB1 macrophages	2.075	0
FN1	a4b7 complex	Alveolar macrophagez	Cycling exhausted cytotoxic T cells	2.075	0
FN1	a2b1 complex	Anti-inflammatory macrophages	Cycling AT2 cells	2.074	0
GRN	SORT1	STAB1 macrophages	Alveolar macrophages	2.074	0
FN1	a2b1 complex	Cycling anti-inflammatory macrophages	AT2 cells	2.074	0
CD2	CD58	Tregs	Lymphatic endothelial cells	2.073	0
HLA-E	KLRC2	Fibroblasts	Cycling exhausted cytotoxic T cells	2.073	0
FN1	a5b1 complex	Alveolar macrophagez	Cycling anti-inflammatory macrophages	2.073	0
CD94:NKG2C	HLA-E	Cycling exhausted cytotoxic T cells	Fibroblasts	2.073	0
TNFRSF1A	GRN	CAMLs	STAB1 macrophages	2.072	0
HLA-E	KLRC2	B cells	Cycling exhausted cytotoxic T cells	2.072	0
CD94:NKG2C	HLA-E	Cycling exhausted cytotoxic T cells	B cells	2.072	0
TNFRSF1B	GRN	Cycling anti-inflammatory macrophages	STAB1 macrophages	2.072	0
TNFRSF1A	GRN	Cycling anti-inflammatory macrophages	STAB1 macrophages	2.071	0
TNFRSF1B	GRN	pDCs	STAB1 macrophages	2.07	0
MDK	SORL1	Lymphatic endothelial cells	Cycling epithelial cells	2.07	0
ANXA1	FPR1	Mast cells	Anti-inflammatory macrophages	2.069	0
PTPRC	MRC1	Cycling anti-inflammatory macrophages	Anti-inflammatory macrophages	2.069	0
COL6A3	a2b1 complex	Activated adventitial fibroblasts	Cycling AT2 cells	2.069	0
PTPRC	CD22	TNF+ B cells	B cells	2.068	0
FN1	a2b1 complex	Cycling anti-inflammatory macrophages	Cycling AT2 cells	2.068	0
FN1	aVb1 complex	Alveolar macrophagez	Ciliated epithelial cells	2.068	0
ALOX5	ALOX5AP	Mast cells	Cycling anti-inflammatory macrophages	2.068	0
PTPRC	CD22	Cycling exhausted cytotoxic T cells	Mast cells	2.067	0
HLA-E	KLRC1	TNF+ B cells	Cycling exhausted cytotoxic T cells	2.065	0
HLA-E	KLRC2	Exhausted cytotoxic T cells	Cycling exhausted cytotoxic T cells	2.065	0
PTPRC	MRC1	B cells	STAB1 macrophages	2.065	0
CD94:NKG2C	HLA-E	Cycling exhausted cytotoxic T cells	Exhausted cytotoxic T cells	2.065	0
CD94:NKG2A	HLA-E	Cycling exhausted cytotoxic T cells	TNF+ B cells	2.065	0
FN1	aVb5 complex	Alveolar macrophagez	Cycling AT2 cells	2.063	0
ANXA1	FPR1	Ciliated epithelial cells	Monocytes	2.063	0
FN1	aVb5 complex	Alveolar macrophagez	AT2 cells	2.063	0
CD44	SELE	Exhausted cytotoxic T cells	Fibroblasts	2.062	0
TNFRSF1A	GRN	AT2 cells	STAB1 macrophages	2.062	0
HLA-E	KLRC1	Activated adventitial fibroblasts	NK cells (higher cytotoxicity)	2.061	0
PTPRC	MRC1	cDC2	STAB1 macrophages	2.061	0
CD52	SIGLEC10	B cells	cDC2	2.061	0
[truncated: 4,673 more rows]

[truncated: 13 more sheets: Supplementary Data 10, Supplementary Data 11, Supplementary Data 12, Supplementary Data 13, Supplementary Data 14, Supplementary Data 15, Supplementary Data 16, Supplementary Data 17, Supplementary Data 18, Supplementary Data 19, Supplementary Data 20, Supplementary Data 21, Supplementary Data 22]
