# Supplementary material for: Single-cell and spatial transcriptomics analysis of non-small cell lung cancer
Source: Nat Commun. 2024 May 23;15:4388. doi: 10.1038/s41467-024-48700-8 (PMC11116453; doi:10.1038/s41467-024-48700-8)
Supplement: Supplementary file 6 — Source Data file [file 41467_2024_48700_MOESM6_ESM.xlsx]

## Sheet: Fig3D
Patient	Label	LR	coloc_pct
Patient 10	Background	LGALS9_HAVCR2	0.846945
Patient 10	Background	NECTIN2_TIGIT	0.0604961
Patient 10	Background	CD96_NECTIN1	0.0604961
Patient 10	Background	HLA-F_LILRB2	0.846945
Patient 10	Background	FLT1_VEGFA	3.69026
Patient 10	Background	FLT1_VEGFB	1.75439
Patient 10	Background	KDR_VEGFA	1.63339
Patient 10	Background	NRP1_VEGFA	4.71869
Patient 10	Background	NRP1_VEGFB	1.87538
Patient 10	Background	EGFR_HBEGF	4.23472
Patient 10	Background	EGFR_MIF	5.08167
Patient 10	Background	CD2_CD58	0.423472
Patient 10	Tumour	LGALS9_HAVCR2	2.0826
Patient 10	Tumour	NECTIN2_TIGIT	1.4976
Patient 10	Tumour	CD96_NECTIN1	1.1817
Patient 10	Tumour	HLA-F_LILRB2	1.3338
Patient 10	Tumour	FLT1_VEGFA	6.73921
Patient 10	Tumour	FLT1_VEGFB	6.27121
Patient 10	Tumour	KDR_VEGFA	3.978
Patient 10	Tumour	NRP1_VEGFA	19.0359
Patient 10	Tumour	NRP1_VEGFB	17.8425
Patient 10	Tumour	EGFR_HBEGF	2.8548
Patient 10	Tumour	EGFR_MIF	27.2259
Patient 10	Tumour	CD2_CD58	2.7261
Patient 11	Background	LGALS9_HAVCR2	1.2737
Patient 11	Background	NECTIN2_TIGIT	0.236967
Patient 11	Background	CD96_NECTIN1	0.118483
Patient 11	Background	HLA-F_LILRB2	1.54028
Patient 11	Background	FLT1_VEGFA	2.39929
Patient 11	Background	FLT1_VEGFB	2.66588
Patient 11	Background	KDR_VEGFA	1.51066
Patient 11	Background	NRP1_VEGFA	5.77607
Patient 11	Background	NRP1_VEGFB	7.70142
Patient 11	Background	EGFR_HBEGF	1.48104
Patient 11	Background	EGFR_MIF	8.32346
Patient 11	Background	CD2_CD58	0.533175
Patient 11	Tumour	LGALS9_HAVCR2	3.47222
Patient 11	Tumour	NECTIN2_TIGIT	1.72325
Patient 11	Tumour	CD96_NECTIN1	1.46605
Patient 11	Tumour	HLA-F_LILRB2	3.26646
Patient 11	Tumour	FLT1_VEGFA	2.75206
Patient 11	Tumour	FLT1_VEGFB	2.9321
Patient 11	Tumour	KDR_VEGFA	0.823045
Patient 11	Tumour	NRP1_VEGFA	8.38477
Patient 11	Tumour	NRP1_VEGFB	9.54218
Patient 11	Tumour	EGFR_HBEGF	5.8642
Patient 11	Tumour	EGFR_MIF	15.8951
Patient 11	Tumour	CD2_CD58	1.98045
Patient 15	Background	LGALS9_HAVCR2	2.84316
Patient 15	Background	NECTIN2_TIGIT	0.357748
Patient 15	Background	CD96_NECTIN1	0.0564865
Patient 15	Background	HLA-F_LILRB2	2.20297
Patient 15	Background	FLT1_VEGFA	7.34325
Patient 15	Background	FLT1_VEGFB	7.79514
Patient 15	Background	KDR_VEGFA	5.14027
Patient 15	Background	NRP1_VEGFA	8.92487
Patient 15	Background	NRP1_VEGFB	9.69686
Patient 15	Background	EGFR_HBEGF	2.52307
Patient 15	Background	EGFR_MIF	11.5421
Patient 15	Background	CD2_CD58	0.734325
Patient 15	Tumour	LGALS9_HAVCR2	1.61376
Patient 15	Tumour	NECTIN2_TIGIT	0.638411
Patient 15	Tumour	CD96_NECTIN1	0.141869
Patient 15	Tumour	HLA-F_LILRB2	2.18124
Patient 15	Tumour	FLT1_VEGFA	5.32009
Patient 15	Tumour	FLT1_VEGFB	5.33783
Patient 15	Tumour	KDR_VEGFA	1.56056
Patient 15	Tumour	NRP1_VEGFA	5.5861
Patient 15	Tumour	NRP1_VEGFB	6.25998
Patient 15	Tumour	EGFR_HBEGF	1.80883
Patient 15	Tumour	EGFR_MIF	9.98404
Patient 15	Tumour	CD2_CD58	1.87977
Patient 16	Background	LGALS9_HAVCR2	0.0789889
Patient 16	Background	NECTIN2_TIGIT	0.0789889
Patient 16	Background	CD96_NECTIN1	0
Patient 16	Background	HLA-F_LILRB2	0.868878
Patient 16	Background	FLT1_VEGFA	2.29068
Patient 16	Background	FLT1_VEGFB	1.65877
Patient 16	Background	KDR_VEGFA	1.18483
Patient 16	Background	NRP1_VEGFA	3.63349
Patient 16	Background	NRP1_VEGFB	3.00158
Patient 16	Background	EGFR_HBEGF	1.34281
Patient 16	Background	EGFR_MIF	6.31912
Patient 16	Background	CD2_CD58	0.394945
Patient 16	Tumour	LGALS9_HAVCR2	5.46228
Patient 16	Tumour	NECTIN2_TIGIT	2.45921
Patient 16	Tumour	CD96_NECTIN1	0.543864
Patient 16	Tumour	HLA-F_LILRB2	4.20903
Patient 16	Tumour	FLT1_VEGFA	7.82691
Patient 16	Tumour	FLT1_VEGFB	8.86734
Patient 16	Tumour	KDR_VEGFA	2.88484
Patient 16	Tumour	NRP1_VEGFA	18.8224
Patient 16	Tumour	NRP1_VEGFB	18.9879
Patient 16	Tumour	EGFR_HBEGF	3.09766
Patient 16	Tumour	EGFR_MIF	12.6507
Patient 16	Tumour	CD2_CD58	1.84441
Patient 17	Background	LGALS9_HAVCR2	1.53061
Patient 17	Background	NECTIN2_TIGIT	0.437318
Patient 17	Background	CD96_NECTIN1	0
Patient 17	Background	HLA-F_LILRB2	3.06122
Patient 17	Background	FLT1_VEGFA	5.10204
Patient 17	Background	FLT1_VEGFB	3.06122
Patient 17	Background	KDR_VEGFA	2.18659
Patient 17	Background	NRP1_VEGFA	6.26822
Patient 17	Background	NRP1_VEGFB	3.93586
Patient 17	Background	EGFR_HBEGF	0.728863
Patient 17	Background	EGFR_MIF	7.28863
Patient 17	Background	CD2_CD58	2.33236
Patient 17	Tumour	LGALS9_HAVCR2	5.26127
Patient 17	Tumour	NECTIN2_TIGIT	1.79565
Patient 17	Tumour	CD96_NECTIN1	1.86748
Patient 17	Tumour	HLA-F_LILRB2	2.98079
Patient 17	Tumour	FLT1_VEGFA	4.07614
Patient 17	Tumour	FLT1_VEGFB	4.47118
Patient 17	Tumour	KDR_VEGFA	1.05944
Patient 17	Tumour	NRP1_VEGFA	5.60244
Patient 17	Tumour	NRP1_VEGFB	6.01544
Patient 17	Tumour	EGFR_HBEGF	7.25444
Patient 17	Tumour	EGFR_MIF	22.6073
Patient 17	Tumour	CD2_CD58	1.63405
Patient 19	Background	LGALS9_HAVCR2	0.250501
Patient 19	Background	NECTIN2_TIGIT	0.0501002
Patient 19	Background	CD96_NECTIN1	0.0501002
Patient 19	Background	HLA-F_LILRB2	1.0521
Patient 19	Background	FLT1_VEGFA	5.86172
Patient 19	Background	FLT1_VEGFB	4.25852
Patient 19	Background	KDR_VEGFA	2.60521
Patient 19	Background	NRP1_VEGFA	7.56513
Patient 19	Background	NRP1_VEGFB	6.31263
Patient 19	Background	EGFR_HBEGF	5.56112
Patient 19	Background	EGFR_MIF	6.46293
Patient 19	Background	CD2_CD58	0.601202
Patient 19	Tumour	LGALS9_HAVCR2	3.86392
Patient 19	Tumour	NECTIN2_TIGIT	3.31793
Patient 19	Tumour	CD96_NECTIN1	2.51995
Patient 19	Tumour	HLA-F_LILRB2	2.87694
Patient 19	Tumour	FLT1_VEGFA	3.25493
Patient 19	Tumour	FLT1_VEGFB	4.47291
Patient 19	Tumour	KDR_VEGFA	0.860983
Patient 19	Tumour	NRP1_VEGFA	4.05292
Patient 19	Tumour	NRP1_VEGFB	5.75388
Patient 19	Tumour	EGFR_HBEGF	3.59093
Patient 19	Tumour	EGFR_MIF	28.6014
Patient 19	Tumour	CD2_CD58	4.34691
Patient 24	Background	LGALS9_HAVCR2	4.95851
Patient 24	Background	NECTIN2_TIGIT	0.485732
Patient 24	Background	CD96_NECTIN1	0
Patient 24	Background	HLA-F_LILRB2	2.75248
Patient 24	Background	FLT1_VEGFA	1.78102
Patient 24	Background	FLT1_VEGFB	2.85367
Patient 24	Background	KDR_VEGFA	1.82149
Patient 24	Background	NRP1_VEGFA	4.41206
Patient 24	Background	NRP1_VEGFB	7.71099
Patient 24	Background	EGFR_HBEGF	2.83343
Patient 24	Background	EGFR_MIF	4.81684
Patient 24	Background	CD2_CD58	0.910747
Patient 24	Tumour	LGALS9_HAVCR2	1.13201
Patient 24	Tumour	NECTIN2_TIGIT	0.715832
Patient 24	Tumour	CD96_NECTIN1	0.166472
Patient 24	Tumour	HLA-F_LILRB2	0.915598
Patient 24	Tumour	FLT1_VEGFA	2.19744
Patient 24	Tumour	FLT1_VEGFB	3.39604
Patient 24	Tumour	KDR_VEGFA	1.63143
Patient 24	Tumour	NRP1_VEGFA	5.51024
Patient 24	Tumour	NRP1_VEGFB	6.6256
Patient 24	Tumour	EGFR_HBEGF	0.366239
Patient 24	Tumour	EGFR_MIF	11.5532
Patient 24	Tumour	CD2_CD58	0.715832
Patient 25	Background	LGALS9_HAVCR2	1.36277
Patient 25	Background	NECTIN2_TIGIT	0.763151
Patient 25	Background	CD96_NECTIN1	0.0817661
Patient 25	Background	HLA-F_LILRB2	2.15318
Patient 25	Background	FLT1_VEGFA	3.0526
Patient 25	Background	FLT1_VEGFB	4.85146
Patient 25	Background	KDR_VEGFA	1.68983
Patient 25	Background	NRP1_VEGFA	5.5601
Patient 25	Background	NRP1_VEGFB	9.43036
Patient 25	Background	EGFR_HBEGF	1.25375
Patient 25	Background	EGFR_MIF	7.22268
Patient 25	Background	CD2_CD58	0.735895
Patient 25	Tumour	LGALS9_HAVCR2	3.77277
Patient 25	Tumour	NECTIN2_TIGIT	1.77797
Patient 25	Tumour	CD96_NECTIN1	1.64788
Patient 25	Tumour	HLA-F_LILRB2	2.34172
Patient 25	Tumour	FLT1_VEGFA	7.93582
Patient 25	Tumour	FLT1_VEGFB	9.15004
Patient 25	Tumour	KDR_VEGFA	3.59931
Patient 25	Tumour	NRP1_VEGFA	21.2923
Patient 25	Tumour	NRP1_VEGFB	20.2082
Patient 25	Tumour	EGFR_HBEGF	3.16565
Patient 25	Tumour	EGFR_MIF	32.6973
Patient 25	Tumour	CD2_CD58	3.81613

## Sheet: Fig4D
ID	Description	GeneRatio	BgRatio	pvalue	p.adjust	qvalue	geneID	Count	p.adjust_new	path
GO:0046034	ATP metabolic process	22/226	280/15725	1.05824e-10	3.29006e-07	2.74584e-07	ALDOA/BID/COA6/COX5B/COX6B1/COX6C/CYCS/DDIT4/EIF6/GAPDH/GPI/GUK1/LDHA/NDUFB4/NDUFS5/NDUFS6/PGK1/PKM/SHMT2/TPI1/UQCC2/UQCRH	22	6.4828	GO:BP
GO:0006091	generation of precursor metabolites and energy	28/226	493/15725	5.47954e-10	8.51795e-07	7.10898e-07	ALDOA/BID/C15orf48/COA6/COX5B/COX6B1/COX6C/CYCS/DDIT4/EIF6/GAPDH/GLRX3/GPI/GPX2/IDH2/LDHA/NDUFB4/NDUFS5/NDUFS6/PGK1/PHLDA2/PKM/SH3BGRL3/SHMT2/TALDO1/TPI1/UQCC2/UQCRH	28	6.06967	GO:BP
GO:0001666	response to hypoxia	22/226	338/15725	3.71388e-09	3.1759e-06	2.65057e-06	ADM/CD24/CHCHD2/DDIT4/EIF4EBP1/ELOB/ELOC/ERO1A/HILPDA/HSPD1/ITGA2/LDHA/PGK1/PKM/PLAU/PSMA7/PSMB2/PSMB3/PSMC4/PSMD7/PSMD8/SLC2A1	22	5.49813	GO:BP
GO:0070482	response to oxygen levels	23/226	371/15725	4.08607e-09	3.1759e-06	2.65057e-06	ADM/CD24/CHCHD2/DDIT4/EIF4EBP1/ELOB/ELOC/ERO1A/HDAC2/HILPDA/HSPD1/ITGA2/LDHA/PGK1/PKM/PLAU/PSMA7/PSMB2/PSMB3/PSMC4/PSMD7/PSMD8/SLC2A1	23	5.49813	GO:BP
GO:0036293	response to decreased oxygen levels	22/226	349/15725	6.68689e-09	4.15791e-06	3.47015e-06	ADM/CD24/CHCHD2/DDIT4/EIF4EBP1/ELOB/ELOC/ERO1A/HILPDA/HSPD1/ITGA2/LDHA/PGK1/PKM/PLAU/PSMA7/PSMB2/PSMB3/PSMC4/PSMD7/PSMD8/SLC2A1	22	5.38112	GO:BP
GO:0043312	neutrophil degranulation	25/226	478/15725	2.54895e-08	1.25224e-05	1.04511e-05	ALDOA/CCT2/CSTB/DSP/DYNLL1/GPI/HEBP2/HSP90AA1/HSP90AB1/HSPA6/JUP/LAMTOR2/MIF/PKM/PLAU/PPIA/PSMD7/PYCARD/RAB10/RAC1/RAP2B/S100A11/S100A9/S100P/TUBB	25	4.90231	GO:BP
GO:0002283	neutrophil activation involved in immune response	25/226	481/15725	2.88158e-08	1.25224e-05	1.04511e-05	ALDOA/CCT2/CSTB/DSP/DYNLL1/GPI/HEBP2/HSP90AA1/HSP90AB1/HSPA6/JUP/LAMTOR2/MIF/PKM/PLAU/PPIA/PSMD7/PYCARD/RAB10/RAC1/RAP2B/S100A11/S100A9/S100P/TUBB	25	4.90231	GO:BP
GO:0006119	oxidative phosphorylation	13/226	126/15725	3.22224e-08	1.25224e-05	1.04511e-05	BID/COA6/COX5B/COX6B1/COX6C/CYCS/NDUFB4/NDUFS5/NDUFS6/PGK1/SHMT2/UQCC2/UQCRH	13	4.90231	GO:BP
GO:0002446	neutrophil mediated immunity	25/226	492/15725	4.47899e-08	1.39252e-05	1.16218e-05	ALDOA/CCT2/CSTB/DSP/DYNLL1/GPI/HEBP2/HSP90AA1/HSP90AB1/HSPA6/JUP/LAMTOR2/MIF/PKM/PLAU/PPIA/PSMD7/PYCARD/RAB10/RAC1/RAP2B/S100A11/S100A9/S100P/TUBB	25	4.8562	GO:BP
GO:0042119	neutrophil activation	25/226	492/15725	4.47899e-08	1.39252e-05	1.16218e-05	ALDOA/CCT2/CSTB/DSP/DYNLL1/GPI/HEBP2/HSP90AA1/HSP90AB1/HSPA6/JUP/LAMTOR2/MIF/PKM/PLAU/PPIA/PSMD7/PYCARD/RAB10/RAC1/RAP2B/S100A11/S100A9/S100P/TUBB	25	4.8562	GO:BP
GO:0036230	granulocyte activation	25/226	498/15725	5.6654e-08	1.60125e-05	1.33638e-05	ALDOA/CCT2/CSTB/DSP/DYNLL1/GPI/HEBP2/HSP90AA1/HSP90AB1/HSPA6/JUP/LAMTOR2/MIF/PKM/PLAU/PPIA/PSMD7/PYCARD/RAB10/RAC1/RAP2B/S100A11/S100A9/S100P/TUBB	25	4.79554	GO:BP
GO:0022900	electron transport chain	14/226	165/15725	1.13849e-07	2.94963e-05	2.46173e-05	BID/C15orf48/COA6/COX5B/COX6B1/COX6C/CYCS/GLRX3/GPX2/NDUFB4/NDUFS5/NDUFS6/SH3BGRL3/UQCRH	14	4.53023	GO:BP
GO:0042773	ATP synthesis coupled electron transport	10/226	83/15725	2.99811e-07	7.1701e-05	5.98409e-05	BID/COA6/COX5B/COX6B1/COX6C/CYCS/NDUFB4/NDUFS5/NDUFS6/UQCRH	10	4.14447	GO:BP
GO:0038093	Fc receptor signaling pathway	15/226	235/15725	1.58348e-06	0.000310302	0.000258975	ACTG1/HSP90AA1/HSP90AB1/IGHG1/IGHG3/IGHG4/IGLC3/MYO10/PSMA7/PSMB2/PSMB3/PSMC4/PSMD7/PSMD8/RAC1	15	3.50821	GO:BP
GO:0006457	protein folding	14/226	207/15725	1.80022e-06	0.000310302	0.000258975	CCT2/CCT3/CCT5/CCT6A/ERO1A/HSP90AA1/HSP90AB1/HSPA5/HSPA6/HSPD1/HSPH1/PDIA4/PFDN2/PPIA	14	3.50821	GO:BP
GO:0022904	respiratory electron transport chain	10/226	101/15725	1.89047e-06	0.000310302	0.000258975	BID/COA6/COX5B/COX6B1/COX6C/CYCS/NDUFB4/NDUFS5/NDUFS6/UQCRH	10	3.50821	GO:BP
GO:0006735	NADH regeneration	6/226	27/15725	1.89635e-06	0.000310302	0.000258975	ALDOA/GAPDH/GPI/PGK1/PKM/TPI1	6	3.50821	GO:BP
GO:0061621	canonical glycolysis	6/226	27/15725	1.89635e-06	0.000310302	0.000258975	ALDOA/GAPDH/GPI/PGK1/PKM/TPI1	6	3.50821	GO:BP
GO:0061718	glucose catabolic process to pyruvate	6/226	27/15725	1.89635e-06	0.000310302	0.000258975	ALDOA/GAPDH/GPI/PGK1/PKM/TPI1	6	3.50821	GO:BP
GO:0046939	nucleotide phosphorylation	11/226	128/15725	2.36125e-06	0.00035305	0.000294651	ALDOA/DDIT4/EIF6/GAPDH/GPI/GUK1/LDHA/NME1/PGK1/PKM/TPI1	11	3.45216	GO:BP
GO:0061620	glycolytic process through glucose-6-phosphate	6/226	28/15725	2.3847e-06	0.00035305	0.000294651	ALDOA/GAPDH/GPI/PGK1/PKM/TPI1	6	3.45216	GO:BP
GO:0042775	mitochondrial ATP synthesis coupled electron transport	9/226	82/15725	2.63139e-06	0.000371863	0.000310353	BID/COX5B/COX6B1/COX6C/CYCS/NDUFB4/NDUFS5/NDUFS6/UQCRH	9	3.42962	GO:BP
GO:0061615	glycolytic process through fructose-6-phosphate	6/226	29/15725	2.97089e-06	0.000401587	0.00033516	ALDOA/GAPDH/GPI/PGK1/PKM/TPI1	6	3.39622	GO:BP
GO:0043618	regulation of transcription from RNA polymerase II promoter in response to stress	10/226	107/15725	3.2075e-06	0.000415505	0.000346776	DDIT3/ELOB/ELOC/HSPA5/PSMA7/PSMB2/PSMB3/PSMC4/PSMD7/PSMD8	10	3.38142	GO:BP
GO:1904951	positive regulation of establishment of protein localization	18/226	358/15725	4.38767e-06	0.000545651	0.000455394	BID/CCT2/CCT3/CCT5/CCT6A/CIB1/GAPDH/GPI/HRAS/HSP90AB1/JUP/MIF/PPIA/RAC1/RAN/SFN/SOX4/YWHAZ	18	3.26309	GO:BP
GO:0071456	cellular response to hypoxia	13/226	194/15725	4.69038e-06	0.000560861	0.000468089	CHCHD2/EIF4EBP1/ELOB/ELOC/ERO1A/HILPDA/PGK1/PSMA7/PSMB2/PSMB3/PSMC4/PSMD7/PSMD8	13	3.25114	GO:BP
GO:0043620	regulation of DNA-templated transcription in response to stress	10/226	113/15725	5.25819e-06	0.00060547	0.000505319	DDIT3/ELOB/ELOC/HSPA5/PSMA7/PSMB2/PSMB3/PSMC4/PSMD7/PSMD8	10	3.21791	GO:BP
GO:0006402	mRNA catabolic process	18/226	365/15725	5.73729e-06	0.000636218	0.000530981	CARHSP1/EIF4A3/IGF2BP2/LSM2/PAIP1/PSMA7/PSMB2/PSMB3/PSMC4/PSMD7/PSMD8/RBM8A/RPL37/RPL38/RPL39/RPS16/RPS19/YWHAZ	18	3.19639	GO:BP
GO:0019674	NAD metabolic process	7/226	49/15725	5.93449e-06	0.000636218	0.000530981	ALDOA/GAPDH/GPI/LDHA/PGK1/PKM/TPI1	7	3.19639	GO:BP
GO:0008037	cell recognition	13/226	199/15725	6.19497e-06	0.00064144	0.000535339	ALDOA/CCT2/CCT3/CCT5/IGHG1/IGHG3/IGHG4/IGHM/IGLC3/IGSF9/LY6K/VDAC2/YWHAZ	13	3.19284	GO:BP
GO:0045333	cellular respiration	12/226	170/15725	6.44271e-06	0.00064144	0.000535339	BID/COA6/COX5B/COX6B1/COX6C/CYCS/IDH2/NDUFB4/NDUFS5/NDUFS6/SHMT2/UQCRH	12	3.19284	GO:BP
GO:0007339	binding of sperm to zona pellucida	6/226	33/15725	6.60215e-06	0.00064144	0.000535339	ALDOA/CCT2/CCT3/CCT5/LY6K/VDAC2	6	3.19284	GO:BP
GO:0006090	pyruvate metabolic process	11/226	144/15725	7.42074e-06	0.000699124	0.000583481	ALDOA/DDIT4/EIF6/GAPDH/GPI/LDHA/PDP1/PGK1/PKM/SLC16A3/TPI1	11	3.15545	GO:BP
GO:0036294	cellular response to decreased oxygen levels	13/226	204/15725	8.1111e-06	0.000704063	0.000587603	CHCHD2/EIF4EBP1/ELOB/ELOC/ERO1A/HILPDA/PGK1/PSMA7/PSMB2/PSMB3/PSMC4/PSMD7/PSMD8	13	3.15239	GO:BP
GO:0002934	desmosome organization	4/226	10/15725	8.15254e-06	0.000704063	0.000587603	DSG2/DSP/JUP/PERP	4	3.15239	GO:BP
GO:1904851	positive regulation of establishment of protein localization to telomere	4/226	10/15725	8.15254e-06	0.000704063	0.000587603	CCT2/CCT3/CCT5/CCT6A	4	3.15239	GO:BP
GO:0006007	glucose catabolic process	6/226	35/15725	9.44611e-06	0.000788695	0.000658236	ALDOA/GAPDH/GPI/PGK1/PKM/TPI1	6	3.10309	GO:BP
GO:0009132	nucleoside diphosphate metabolic process	11/226	148/15725	9.64385e-06	0.000788695	0.000658236	ALDOA/DDIT4/EIF6/GAPDH/GPI/GUK1/LDHA/NME1/PGK1/PKM/TPI1	11	3.10309	GO:BP
GO:0051131	chaperone-mediated protein complex assembly	5/226	21/15725	9.89357e-06	0.000788695	0.000658236	CCT2/HSP90AA1/HSP90AB1/HSPD1/PSMG3	5	3.10309	GO:BP
GO:0061418	regulation of transcription from RNA polymerase II promoter in response to hypoxia	8/226	75/15725	1.18562e-05	0.000915838	0.000764348	ELOB/ELOC/PSMA7/PSMB2/PSMB3/PSMC4/PSMD7/PSMD8	8	3.03818	GO:BP
GO:0070203	regulation of establishment of protein localization to telomere	4/226	11/15725	1.26668e-05	0.000915838	0.000764348	CCT2/CCT3/CCT5/CCT6A	4	3.03818	GO:BP
GO:1904869	regulation of protein localization to Cajal body	4/226	11/15725	1.26668e-05	0.000915838	0.000764348	CCT2/CCT3/CCT5/CCT6A	4	3.03818	GO:BP
GO:1904871	positive regulation of protein localization to Cajal body	4/226	11/15725	1.26668e-05	0.000915838	0.000764348	CCT2/CCT3/CCT5/CCT6A	4	3.03818	GO:BP
GO:0006165	nucleoside diphosphate phosphorylation	10/226	126/15725	1.38702e-05	0.000980058	0.000817946	ALDOA/DDIT4/EIF6/GAPDH/GPI/LDHA/NME1/PGK1/PKM/TPI1	10	3.00875	GO:BP
GO:0006458	'de novo' protein folding	6/226	38/15725	1.54982e-05	0.00107075	0.00089364	CCT2/ERO1A/HSPA5/HSPA6/HSPD1/HSPH1	6	2.97031	GO:BP
GO:0031424	keratinization	10/226	129/15725	1.70532e-05	0.001102	0.00091972	CNFN/DSC2/DSG2/DSP/JUP/KRT10/KRT15/KRT19/PERP/SFN	10	2.95782	GO:BP
GO:0071453	cellular response to oxygen levels	13/226	219/15725	1.73495e-05	0.001102	0.00091972	CHCHD2/EIF4EBP1/ELOB/ELOC/ERO1A/HILPDA/PGK1/PSMA7/PSMB2/PSMB3/PSMC4/PSMD7/PSMD8	13	2.95782	GO:BP
GO:0009135	purine nucleoside diphosphate metabolic process	10/226	130/15725	1.82452e-05	0.001102	0.00091972	ALDOA/DDIT4/EIF6/GAPDH/GPI/GUK1/LDHA/PGK1/PKM/TPI1	10	2.95782	GO:BP
GO:0009179	purine ribonucleoside diphosphate metabolic process	10/226	130/15725	1.82452e-05	0.001102	0.00091972	ALDOA/DDIT4/EIF6/GAPDH/GPI/GUK1/LDHA/PGK1/PKM/TPI1	10	2.95782	GO:BP
GO:0070202	regulation of establishment of protein localization to chromosome	4/226	12/15725	1.87862e-05	0.001102	0.00091972	CCT2/CCT3/CCT5/CCT6A	4	2.95782	GO:BP
GO:1903405	protein localization to nuclear body	4/226	12/15725	1.87862e-05	0.001102	0.00091972	CCT2/CCT3/CCT5/CCT6A	4	2.95782	GO:BP
GO:1904816	positive regulation of protein localization to chromosome, telomeric region	4/226	12/15725	1.87862e-05	0.001102	0.00091972	CCT2/CCT3/CCT5/CCT6A	4	2.95782	GO:BP
GO:1904867	protein localization to Cajal body	4/226	12/15725	1.87862e-05	0.001102	0.00091972	CCT2/CCT3/CCT5/CCT6A	4	2.95782	GO:BP
GO:0090150	establishment of protein localization to membrane	16/226	325/15725	1.96245e-05	0.00112986	0.000942969	BID/CD24/CIB1/HRAS/HSP90AA1/HSPA5/RAB10/ROMO1/RPL37/RPL38/RPL39/RPS16/RPS19/SEC61G/SFN/YWHAZ	16	2.94698	GO:BP
GO:0006521	regulation of cellular amino acid metabolic process	7/226	59/15725	2.08658e-05	0.00116798	0.000974781	NQO1/PSMA7/PSMB2/PSMB3/PSMC4/PSMD7/PSMD8	7	2.93257	GO:BP
GO:0006734	NADH metabolic process	6/226	40/15725	2.10379e-05	0.00116798	0.000974781	ALDOA/GAPDH/GPI/PGK1/PKM/TPI1	6	2.93257	GO:BP
GO:0009185	ribonucleoside diphosphate metabolic process	10/226	133/15725	2.22605e-05	0.00121417	0.00101333	ALDOA/DDIT4/EIF6/GAPDH/GPI/GUK1/LDHA/PGK1/PKM/TPI1	10	2.91572	GO:BP
GO:0006401	RNA catabolic process	18/226	404/15725	2.26704e-05	0.00121521	0.0010142	CARHSP1/EIF4A3/IGF2BP2/LSM2/PAIP1/PSMA7/PSMB2/PSMB3/PSMC4/PSMD7/PSMD8/RBM8A/RPL37/RPL38/RPL39/RPS16/RPS19/YWHAZ	18	2.91535	GO:BP
GO:0086069	bundle of His cell to Purkinje myocyte communication	4/226	13/15725	2.68301e-05	0.00139024	0.00116028	DSC2/DSG2/DSP/JUP	4	2.85691	GO:BP
GO:1904814	regulation of protein localization to chromosome, telomeric region	4/226	13/15725	2.68301e-05	0.00139024	0.00116028	CCT2/CCT3/CCT5/CCT6A	4	2.85691	GO:BP
GO:0006096	glycolytic process	9/226	109/15725	2.73783e-05	0.0013954	0.00116458	ALDOA/DDIT4/EIF6/GAPDH/GPI/LDHA/PGK1/PKM/TPI1	9	2.8553	GO:BP
GO:0006757	ATP generation from ADP	9/226	110/15725	2.94506e-05	0.00147573	0.00123163	ALDOA/DDIT4/EIF6/GAPDH/GPI/LDHA/PGK1/PKM/TPI1	9	2.83099	GO:BP
GO:0034340	response to type I interferon	8/226	85/15725	2.99038e-05	0.00147573	0.00123163	HSP90AB1/IFI27/IFI6/IFITM1/ISG15/OAS1/OAS3/SHMT2	8	2.83099	GO:BP
GO:1990173	protein localization to nucleoplasm	4/226	14/15725	3.71394e-05	0.00180416	0.00150573	CCT2/CCT3/CCT5/CCT6A	4	2.74372	GO:BP
GO:0097193	intrinsic apoptotic signaling pathway	14/226	276/15725	4.73305e-05	0.00226385	0.00188939	BID/CD24/DDIT3/DDIT4/ERO1A/HDAC1/HRAS/IFI6/MIF/PERP/PYCARD/S100A9/SFN/VDAC2	14	2.64515	GO:BP
GO:0098911	regulation of ventricular cardiac muscle cell action potential	4/226	15/15725	5.0075e-05	0.00232363	0.00193927	DSC2/DSG2/DSP/JUP	4	2.63383	GO:BP
GO:1904874	positive regulation of telomerase RNA localization to Cajal body	4/226	15/15725	5.0075e-05	0.00232363	0.00193927	CCT2/CCT3/CCT5/CCT6A	4	2.63383	GO:BP
GO:0046031	ADP metabolic process	9/226	118/15725	5.13549e-05	0.00234798	0.0019596	ALDOA/DDIT4/EIF6/GAPDH/GPI/LDHA/PGK1/PKM/TPI1	9	2.62931	GO:BP
GO:0035036	sperm-egg recognition	6/226	48/15725	6.11155e-05	0.00275374	0.00229824	ALDOA/CCT2/CCT3/CCT5/LY6K/VDAC2	6	2.56008	GO:BP
GO:0006278	RNA-dependent DNA biosynthetic process	7/226	70/15725	6.41421e-05	0.00284883	0.0023776	CCT2/CCT3/CCT5/CCT6A/HSP90AA1/HSP90AB1/PPIA	7	2.54533	GO:BP
GO:0070268	cornification	8/226	95/15725	6.6795e-05	0.00290151	0.00242157	DSC2/DSG2/DSP/JUP/KRT10/KRT15/KRT19/PERP	8	2.53738	GO:BP
GO:0043588	skin development	15/226	322/15725	6.71948e-05	0.00290151	0.00242157	CNFN/DSC2/DSG2/DSP/HDAC1/HDAC2/ITGA2/ITGB4/JUP/KRT10/KRT15/KRT19/PERP/SFN/STMN1	15	2.53738	GO:BP
GO:0015980	energy derivation by oxidation of organic compounds	13/226	254/15725	8.06841e-05	0.00343626	0.00286786	BID/COA6/COX5B/COX6B1/COX6C/CYCS/IDH2/NDUFB4/NDUFS5/NDUFS6/PHLDA2/SHMT2/UQCRH	13	2.46391	GO:BP
GO:0006123	mitochondrial electron transport, cytochrome c to oxygen	4/226	17/15725	8.53583e-05	0.00353839	0.0029531	COX5B/COX6B1/COX6C/CYCS	4	2.45119	GO:BP
GO:0019646	aerobic electron transport chain	4/226	17/15725	8.53583e-05	0.00353839	0.0029531	COX5B/COX6B1/COX6C/CYCS	4	2.45119	GO:BP
GO:0033238	regulation of cellular amine metabolic process	7/226	75/15725	9.99455e-05	0.00408856	0.00341227	NQO1/PSMA7/PSMB2/PSMB3/PSMC4/PSMD7/PSMD8	7	2.38843	GO:BP
GO:0070200	establishment of protein localization to telomere	4/226	18/15725	0.000108514	0.00432524	0.00360979	CCT2/CCT3/CCT5/CCT6A	4	2.36399	GO:BP
GO:1904872	regulation of telomerase RNA localization to Cajal body	4/226	18/15725	0.000108514	0.00432524	0.00360979	CCT2/CCT3/CCT5/CCT6A	4	2.36399	GO:BP
GO:0032970	regulation of actin filament-based process	16/226	377/15725	0.000115018	0.00451528	0.0037684	ABRACL/ACTG1/DSC2/DSG2/DSP/HRAS/JUP/LIMA1/MDK/PFN2/PYCARD/RAC1/RHOC/SNX9/STMN1/TMSB10	16	2.34532	GO:BP
GO:0051084	'de novo' posttranslational protein folding	5/226	34/15725	0.000116186	0.00451528	0.0037684	CCT2/ERO1A/HSPA5/HSPA6/HSPH1	5	2.34532	GO:BP
GO:0019320	hexose catabolic process	6/226	54/15725	0.000119723	0.00459531	0.0038352	ALDOA/GAPDH/GPI/PGK1/PKM/TPI1	6	2.33768	GO:BP
GO:0009144	purine nucleoside triphosphate metabolic process	7/226	78/15725	0.000128277	0.00480155	0.00400732	ALDOA/COX5B/DGUOK/GUK1/NME1/PKM/RAN	7	2.31862	GO:BP
GO:1900182	positive regulation of protein localization to nucleus	7/226	78/15725	0.000128277	0.00480155	0.00400732	CCT2/CCT3/CCT5/CCT6A/HSP90AB1/JUP/RAN	7	2.31862	GO:BP
GO:0090670	RNA localization to Cajal body	4/226	19/15725	0.000135907	0.00480155	0.00400732	CCT2/CCT3/CCT5/CCT6A	4	2.31862	GO:BP
GO:0090671	telomerase RNA localization to Cajal body	4/226	19/15725	0.000135907	0.00480155	0.00400732	CCT2/CCT3/CCT5/CCT6A	4	2.31862	GO:BP
GO:0090672	telomerase RNA localization	4/226	19/15725	0.000135907	0.00480155	0.00400732	CCT2/CCT3/CCT5/CCT6A	4	2.31862	GO:BP
GO:0090685	RNA localization to nucleus	4/226	19/15725	0.000135907	0.00480155	0.00400732	CCT2/CCT3/CCT5/CCT6A	4	2.31862	GO:BP
GO:0002433	immune response-regulating cell surface receptor signaling pathway involved in phagocytosis	9/226	134/15725	0.000137452	0.00480155	0.00400732	ACTG1/HSP90AA1/HSP90AB1/IGHG1/IGHG3/IGHG4/IGLC3/MYO10/RAC1	9	2.31862	GO:BP
GO:0038096	Fc-gamma receptor signaling pathway involved in phagocytosis	9/226	134/15725	0.000137452	0.00480155	0.00400732	ACTG1/HSP90AA1/HSP90AB1/IGHG1/IGHG3/IGHG4/IGLC3/MYO10/RAC1	9	2.31862	GO:BP
GO:0061077	chaperone-mediated protein folding	6/226	56/15725	0.000146957	0.00507654	0.00423683	CCT2/ERO1A/HSPA5/HSPA6/HSPH1/PDIA4	6	2.29443	GO:BP
GO:0009060	aerobic respiration	7/226	80/15725	0.000150548	0.00508755	0.00424602	COX5B/COX6B1/COX6C/CYCS/IDH2/SHMT2/UQCRH	7	2.29349	GO:BP
GO:0031145	anaphase-promoting complex-dependent catabolic process	7/226	80/15725	0.000150548	0.00508755	0.00424602	ANAPC11/PSMA7/PSMB2/PSMB3/PSMC4/PSMD7/PSMD8	7	2.29349	GO:BP
GO:0038094	Fc-gamma receptor signaling pathway	9/226	137/15725	0.000162648	0.00542421	0.00452698	ACTG1/HSP90AA1/HSP90AB1/IGHG1/IGHG3/IGHG4/IGLC3/MYO10/RAC1	9	2.26566	GO:BP
GO:0051169	nuclear transport	15/226	349/15725	0.000164	0.00542421	0.00452698	EIF4A3/EIF6/ENY2/HMGA1/HSP90AB1/IFI27/JUP/RAN/RBM8A/SFN/SNRPB/SNRPD1/SNRPD2/SNRPG/TXN	15	2.26566	GO:BP
GO:0060337	type I interferon signaling pathway	7/226	82/15725	0.000175854	0.0056951	0.00475306	HSP90AB1/IFI27/IFI6/IFITM1/ISG15/OAS1/OAS3	7	2.2445	GO:BP
GO:0071357	cellular response to type I interferon	7/226	82/15725	0.000175854	0.0056951	0.00475306	HSP90AB1/IFI27/IFI6/IFITM1/ISG15/OAS1/OAS3	7	2.2445	GO:BP
GO:0010565	regulation of cellular ketone metabolic process	10/226	171/15725	0.000185125	0.00593353	0.00495206	ADM/EIF6/NQO1/PDP1/PSMA7/PSMB2/PSMB3/PSMC4/PSMD7/PSMD8	10	2.22669	GO:BP
GO:0002833	positive regulation of response to biotic stimulus	12/226	240/15725	0.000188434	0.00597796	0.00498914	HMGB3/HRAS/HSPD1/MIF/PSMA7/PSMB2/PSMB3/PSMC4/PSMD7/PSMD8/PYCARD/RPS19	12	2.22345	GO:BP
GO:0002431	Fc receptor mediated stimulatory signaling pathway	9/226	140/15725	0.000191585	0.00601655	0.00502135	ACTG1/HSP90AA1/HSP90AB1/IGHG1/IGHG3/IGHG4/IGLC3/MYO10/RAC1	9	2.22065	GO:BP
GO:0070972	protein localization to endoplasmic reticulum	9/226	141/15725	0.000202134	0.00628436	0.00524486	HSPA5/KDELR2/RAB10/RPL37/RPL38/RPL39/RPS16/RPS19/SEC61G	9	2.20174	GO:BP
GO:0050821	protein stabilization	10/226	174/15725	0.000213224	0.00656351	0.00547783	CCT2/CCT3/CCT5/CCT6A/GAPDH/HSP90AA1/HSP90AB1/HSPD1/PFN2/SOX4	10	2.18286	GO:BP
GO:0001738	morphogenesis of a polarized epithelium	9/226	143/15725	0.000224686	0.0068451	0.00571285	ACTG1/PSMA7/PSMB2/PSMB3/PSMC4/PSMD7/PSMD8/RAB10/RAC1	9	2.16462	GO:BP
GO:0000387	spliceosomal snRNP assembly	5/226	39/15725	0.000226776	0.0068451	0.00571285	LSM2/SNRPB/SNRPD1/SNRPD2/SNRPG	5	2.16462	GO:BP
GO:0034109	homotypic cell-cell adhesion	7/226	86/15725	0.000236783	0.00702619	0.00586398	ACTG1/CLIC1/DSC2/DSG2/DSP/JUP/RAP2B	7	2.15328	GO:BP
GO:0002768	immune response-regulating cell surface receptor signaling pathway	18/226	486/15725	0.000238038	0.00702619	0.00586398	ACTG1/CD24/HRAS/HSP90AA1/HSP90AB1/IGHG1/IGHG3/IGHG4/IGHM/IGLC3/MYO10/PSMA7/PSMB2/PSMB3/PSMC4/PSMD7/PSMD8/RAC1	18	2.15328	GO:BP
GO:0072599	establishment of protein localization to endoplasmic reticulum	8/226	114/15725	0.000239555	0.00702619	0.00586398	HSPA5/RAB10/RPL37/RPL38/RPL39/RPS16/RPS19/SEC61G	8	2.15328	GO:BP
GO:0042026	protein refolding	4/226	22/15725	0.000247955	0.00720461	0.00601288	HSP90AA1/HSPA5/HSPA6/HSPD1	4	2.14239	GO:BP
GO:0002764	immune response-regulating signaling pathway	18/226	489/15725	0.000256498	0.00738381	0.00616244	ACTG1/CD24/HRAS/HSP90AA1/HSP90AB1/IGHG1/IGHG3/IGHG4/IGHM/IGLC3/MYO10/PSMA7/PSMB2/PSMB3/PSMC4/PSMD7/PSMD8/RAC1	18	2.13172	GO:BP
GO:0043488	regulation of mRNA stability	10/226	179/15725	0.000267998	0.00764409	0.00637967	CARHSP1/IGF2BP2/PAIP1/PSMA7/PSMB2/PSMB3/PSMC4/PSMD7/PSMD8/YWHAZ	10	2.11667	GO:BP
GO:0002429	immune response-activating cell surface receptor signaling pathway	17/226	453/15725	0.000304736	0.00853535	0.00712351	ACTG1/HRAS/HSP90AA1/HSP90AB1/IGHG1/IGHG3/IGHG4/IGHM/IGLC3/MYO10/PSMA7/PSMB2/PSMB3/PSMC4/PSMD7/PSMD8/RAC1	17	2.06878	GO:BP
GO:0002757	immune response-activating signal transduction	17/226	453/15725	0.000304736	0.00853535	0.00712351	ACTG1/HRAS/HSP90AA1/HSP90AB1/IGHG1/IGHG3/IGHG4/IGHM/IGLC3/MYO10/PSMA7/PSMB2/PSMB3/PSMC4/PSMD7/PSMD8/RAC1	17	2.06878	GO:BP
GO:0046365	monosaccharide catabolic process	6/226	64/15725	0.000308457	0.00856243	0.00714611	ALDOA/GAPDH/GPI/PGK1/PKM/TPI1	6	2.0674	GO:BP
GO:0046364	monosaccharide biosynthetic process	7/226	90/15725	0.000313678	0.00863032	0.00720277	ALDOA/FAM3C/GAPDH/GPI/PGK1/TALDO1/TPI1	7	2.06397	GO:BP
GO:0009117	nucleotide metabolic process	18/226	499/15725	0.000327365	0.00892789	0.00745111	ALDOA/COX5B/DDIT4/DGUOK/EIF6/FLAD1/GAPDH/GPI/GUK1/IDH2/LDHA/NAXE/NME1/PDP1/PGK1/PKM/RAN/TPI1	18	2.04925	GO:BP
GO:0070199	establishment of protein localization to chromosome	4/226	24/15725	0.00035216	0.00952057	0.00794576	CCT2/CCT3/CCT5/CCT6A	4	2.02134	GO:BP
GO:0009913	epidermal cell differentiation	12/226	258/15725	0.000365265	0.00978973	0.0081704	CNFN/DSC2/DSG2/DSP/HDAC1/HDAC2/JUP/KRT10/KRT15/KRT19/PERP/SFN	12	2.00923	GO:BP
GO:0009988	cell-cell recognition	6/226	67/15725	0.000396161	0.0104028	0.00868208	ALDOA/CCT2/CCT3/CCT5/LY6K/VDAC2	6	1.98285	GO:BP
GO:0043487	regulation of RNA stability	10/226	188/15725	0.000396306	0.0104028	0.00868208	CARHSP1/IGF2BP2/PAIP1/PSMA7/PSMB2/PSMB3/PSMC4/PSMD7/PSMD8/YWHAZ	10	1.98285	GO:BP
GO:0044106	cellular amine metabolic process	8/226	123/15725	0.000401524	0.0104028	0.00868208	NQO1/PSMA7/PSMB2/PSMB3/PSMC4/PSMD7/PSMD8/SMS	8	1.98285	GO:BP
GO:0099024	plasma membrane invagination	8/226	123/15725	0.000401524	0.0104028	0.00868208	IGHG1/IGHG3/IGHG4/IGHM/IGLC3/ITGA2/RAC1/SNX9	8	1.98285	GO:BP
GO:0007004	telomere maintenance via telomerase	6/226	68/15725	0.000429356	0.0109798	0.00916362	CCT2/CCT3/CCT5/CCT6A/HSP90AA1/HSP90AB1	6	1.95941	GO:BP
GO:0022618	ribonucleoprotein complex assembly	10/226	190/15725	0.000430857	0.0109798	0.00916362	EIF6/HSP90AA1/HSP90AB1/LSM2/RPL38/RPS19/SNRPB/SNRPD1/SNRPD2/SNRPG	10	1.95941	GO:BP
GO:0051222	positive regulation of protein transport	14/226	342/15725	0.000442081	0.0111742	0.00932589	BID/CIB1/GAPDH/GPI/HRAS/HSP90AB1/JUP/MIF/PPIA/RAC1/RAN/SFN/SOX4/YWHAZ	14	1.95178	GO:BP
GO:0051204	protein insertion into mitochondrial membrane	5/226	45/15725	0.000448718	0.0112505	0.00938956	BID/HSP90AA1/ROMO1/SFN/YWHAZ	5	1.94883	GO:BP
GO:2000573	positive regulation of DNA biosynthetic process	6/226	69/15725	0.000464681	0.0115576	0.00964581	CCT2/CCT3/CCT5/CCT6A/HSP90AA1/HSP90AB1	6	1.93713	GO:BP
GO:0006913	nucleocytoplasmic transport	14/226	346/15725	0.000496224	0.0122441	0.0102188	EIF4A3/EIF6/ENY2/HSP90AB1/IFI27/JUP/RAN/RBM8A/SFN/SNRPB/SNRPD1/SNRPD2/SNRPG/TXN	14	1.91207	GO:BP
GO:0098901	regulation of cardiac muscle cell action potential	4/226	27/15725	0.000562317	0.0137657	0.0114887	DSC2/DSG2/DSP/JUP	4	1.8612	GO:BP
GO:0006417	regulation of translation	14/226	351/15725	0.000571766	0.013789	0.0115082	EIF4A3/EIF4EBP1/EIF6/GAPDH/IGF2BP2/ITGA2/PAIP1/PKM/RBM8A/RPL38/SHMT2/SOX4/UQCC2/ZNF706	14	1.86047	GO:BP
GO:0071826	ribonucleoprotein complex subunit organization	10/226	197/15725	0.000572141	0.013789	0.0115082	EIF6/HSP90AA1/HSP90AB1/LSM2/RPL38/RPS19/SNRPB/SNRPD1/SNRPD2/SNRPG	10	1.86047	GO:BP
GO:1902036	regulation of hematopoietic stem cell differentiation	6/226	72/15725	0.000584391	0.0139759	0.0116642	PSMA7/PSMB2/PSMB3/PSMC4/PSMD7/PSMD8	6	1.85462	GO:BP
GO:0009141	nucleoside triphosphate metabolic process	7/226	100/15725	0.000595515	0.0141333	0.0117955	ALDOA/COX5B/DGUOK/GUK1/NME1/PKM/RAN	7	1.84976	GO:BP
GO:0010324	membrane invagination	8/226	131/15725	0.000611576	0.014218	0.0118662	IGHG1/IGHG3/IGHG4/IGHM/IGLC3/ITGA2/RAC1/SNX9	8	1.84716	GO:BP
GO:0042542	response to hydrogen peroxide	8/226	131/15725	0.000611576	0.014218	0.0118662	HDAC2/HSPD1/LDHA/NET1/NQO1/PYCR1/SDC1/TXN	8	1.84716	GO:BP
GO:0072521	purine-containing compound metabolic process	16/226	438/15725	0.000612807	0.014218	0.0118662	ALDOA/COX5B/DDIT4/DGUOK/EIF6/GAPDH/GPI/GUK1/LDHA/NME1/PDP1/PGK1/PKM/RAN/SHMT2/TPI1	16	1.84716	GO:BP
GO:0002479	antigen processing and presentation of exogenous peptide antigen via MHC class I, TAP-dependent	6/226	73/15725	0.000629197	0.0144902	0.0120933	PSMA7/PSMB2/PSMB3/PSMC4/PSMD7/PSMD8	6	1.83893	GO:BP
GO:0009308	amine metabolic process	8/226	132/15725	0.000643127	0.014602	0.0121867	NQO1/PSMA7/PSMB2/PSMB3/PSMC4/PSMD7/PSMD8/SMS	8	1.83559	GO:BP
GO:0061013	regulation of mRNA catabolic process	10/226	200/15725	0.000643448	0.014602	0.0121867	CARHSP1/IGF2BP2/PAIP1/PSMA7/PSMB2/PSMB3/PSMC4/PSMD7/PSMD8/YWHAZ	10	1.83559	GO:BP
GO:0070198	protein localization to chromosome, telomeric region	4/226	28/15725	0.0006487	0.0146146	0.0121971	CCT2/CCT3/CCT5/CCT6A	4	1.83521	GO:BP
GO:0031349	positive regulation of defense response	14/226	356/15725	0.000656876	0.0146923	0.012262	HMGB3/HRAS/HSPD1/ITGA2/MDK/PSMA7/PSMB2/PSMB3/PSMC4/PSMD7/PSMD8/PYCARD/RPS19/S100A9	14	1.83291	GO:BP
GO:0090151	establishment of protein localization to mitochondrial membrane	5/226	49/15725	0.000668497	0.0148454	0.0123898	BID/HSP90AA1/ROMO1/SFN/YWHAZ	5	1.82841	GO:BP
GO:0042180	cellular ketone metabolic process	11/226	238/15725	0.000673322	0.0148465	0.0123907	ADM/EIF6/NQO1/PDP1/PSMA7/PSMB2/PSMB3/PSMC4/PSMD7/PSMD8/TPI1	11	1.82838	GO:BP
GO:0030216	keratinocyte differentiation	10/226	203/15725	0.000721946	0.0158066	0.013192	CNFN/DSC2/DSG2/DSP/JUP/KRT10/KRT15/KRT19/PERP/SFN	10	1.80116	GO:BP
GO:1901990	regulation of mitotic cell cycle phase transition	15/226	402/15725	0.000729	0.0158494	0.0132277	ANAPC11/BID/CDKN2A/DYNLL1/GADD45A/HSP90AA1/PSMA7/PSMB2/PSMB3/PSMC4/PSMD7/PSMD8/SFN/SOX4/TUBB	15	1.79999	GO:BP
GO:0051085	chaperone cofactor-dependent protein refolding	4/226	29/15725	0.000744081	0.0159667	0.0133256	ERO1A/HSPA5/HSPA6/HSPH1	4	1.79678	GO:BP
GO:0051384	response to glucocorticoid	8/226	135/15725	0.000745744	0.0159667	0.0133256	ADM/CBX3/DDIT4/EIF4EBP1/GJB2/HSPD1/MDK/SDC1	8	1.79678	GO:BP
GO:0045089	positive regulation of innate immune response	10/226	204/15725	0.000749804	0.0159667	0.0133256	HMGB3/HRAS/PSMA7/PSMB2/PSMB3/PSMC4/PSMD7/PSMD8/PYCARD/RPS19	10	1.79678	GO:BP
GO:0010948	negative regulation of cell cycle process	13/226	320/15725	0.000756166	0.0159927	0.0133473	CBX3/CDKN2A/GADD45A/HSP90AB1/MIF/PSMA7/PSMB2/PSMB3/PSMC4/PSMD7/PSMD8/SFN/SOX4	13	1.79608	GO:BP
GO:0034248	regulation of cellular amide metabolic process	15/226	407/15725	0.000826556	0.0173633	0.0144912	EIF4A3/EIF4EBP1/EIF6/GAPDH/IGF2BP2/ITGA2/PAIP1/PDP1/PKM/RBM8A/RPL38/SHMT2/SOX4/UQCC2/ZNF706	15	1.76037	GO:BP
GO:0060071	Wnt signaling pathway, planar cell polarity pathway	7/226	106/15725	0.000843262	0.0175953	0.0146849	PSMA7/PSMB2/PSMB3/PSMC4/PSMD7/PSMD8/RAC1	7	1.7546	GO:BP
GO:0071549	cellular response to dexamethasone stimulus	4/226	30/15725	0.000848962	0.0175962	0.0146856	CBX3/DDIT4/EIF4EBP1/GJB2	4	1.75458	GO:BP
GO:0002218	activation of innate immune response	8/226	138/15725	0.000861151	0.0177306	0.0147977	HRAS/PSMA7/PSMB2/PSMB3/PSMC4/PSMD7/PSMD8/PYCARD	8	1.75128	GO:BP
GO:0061844	antimicrobial humoral immune response mediated by antimicrobial peptide	5/226	52/15725	0.000879898	0.0179974	0.0150204	GAPDH/ROMO1/RPL39/RPS19/S100A9	5	1.74479	GO:BP
GO:0042590	antigen processing and presentation of exogenous peptide antigen via MHC class I	6/226	78/15725	0.000894592	0.0181783	0.0151714	PSMA7/PSMB2/PSMB3/PSMC4/PSMD7/PSMD8	6	1.74045	GO:BP
GO:0006163	purine nucleotide metabolic process	15/226	412/15725	0.000934983	0.0186636	0.0155764	ALDOA/COX5B/DDIT4/DGUOK/EIF6/GAPDH/GPI/GUK1/LDHA/NME1/PDP1/PGK1/PKM/RAN/TPI1	15	1.729	GO:BP
GO:0030178	negative regulation of Wnt signaling pathway	10/226	210/15725	0.000936184	0.0186636	0.0155764	DDIT3/HDAC1/MDK/PSMA7/PSMB2/PSMB3/PSMC4/PSMD7/PSMD8/RNF43	10	1.729	GO:BP
GO:0090175	regulation of establishment of planar polarity	7/226	108/15725	0.000941824	0.0186636	0.0155764	PSMA7/PSMB2/PSMB3/PSMC4/PSMD7/PSMD8/RAC1	7	1.729	GO:BP
GO:0017014	protein nitrosylation	3/226	14/15725	0.000948487	0.0186636	0.0155764	GAPDH/S100A9/TXN	3	1.729	GO:BP
GO:0018119	peptidyl-cysteine S-nitrosylation	3/226	14/15725	0.000948487	0.0186636	0.0155764	GAPDH/S100A9/TXN	3	1.729	GO:BP
GO:0051702	interaction with symbiont	6/226	79/15725	0.000956691	0.0187066	0.0156123	APOL1/GAPDH/HDAC1/HSPD1/IFI27/ROMO1	6	1.728	GO:BP
GO:0090090	negative regulation of canonical Wnt signaling pathway	9/226	175/15725	0.000977829	0.0190004	0.0158576	DDIT3/HDAC1/MDK/PSMA7/PSMB2/PSMB3/PSMC4/PSMD7/PSMD8	9	1.72124	GO:BP
GO:0002223	stimulatory C-type lectin receptor signaling pathway	7/226	109/15725	0.000994393	0.0192023	0.016026	HRAS/PSMA7/PSMB2/PSMB3/PSMC4/PSMD7/PSMD8	7	1.71665	GO:BP
GO:1905330	regulation of morphogenesis of an epithelium	9/226	176/15725	0.00101792	0.0194943	0.0162697	HOXB7/MDK/PSMA7/PSMB2/PSMB3/PSMC4/PSMD7/PSMD8/RAC1	9	1.71009	GO:BP
GO:0010833	telomere maintenance via telomere lengthening	6/226	80/15725	0.00102205	0.0194943	0.0162697	CCT2/CCT3/CCT5/CCT6A/HSP90AA1/HSP90AB1	6	1.71009	GO:BP
GO:0045047	protein targeting to ER	7/226	110/15725	0.00104924	0.0198909	0.0166007	HSPA5/RPL37/RPL38/RPL39/RPS16/RPS19/SEC61G	7	1.70135	GO:BP
GO:0090263	positive regulation of canonical Wnt signaling pathway	8/226	143/15725	0.00108502	0.0203071	0.016948	JUP/PSMA7/PSMB2/PSMB3/PSMC4/PSMD7/PSMD8/SOX4	8	1.69235	GO:BP
GO:0086005	ventricular cardiac muscle cell action potential	4/226	32/15725	0.00108924	0.0203071	0.016948	DSC2/DSG2/DSP/JUP	4	1.69235	GO:BP
GO:0006094	gluconeogenesis	6/226	81/15725	0.00109079	0.0203071	0.016948	ALDOA/FAM3C/GAPDH/GPI/PGK1/TPI1	6	1.69235	GO:BP
GO:0009150	purine ribonucleotide metabolic process	14/226	377/15725	0.00114147	0.0210873	0.0175992	ALDOA/COX5B/DDIT4/EIF6/GAPDH/GPI/GUK1/LDHA/NME1/PDP1/PGK1/PKM/RAN/TPI1	14	1.67598	GO:BP
GO:0006986	response to unfolded protein	9/226	179/15725	0.00114627	0.0210873	0.0175992	DDIT3/ERO1A/HSP90AA1/HSP90AB1/HSPA5/HSPA6/HSPD1/HSPH1/MANF	9	1.67598	GO:BP
GO:0002220	innate immune response activating cell surface receptor signaling pathway	7/226	112/15725	0.00116607	0.0213253	0.0177979	HRAS/PSMA7/PSMB2/PSMB3/PSMC4/PSMD7/PSMD8	7	1.6711	GO:BP
GO:0002758	innate immune response-activating signal transduction	7/226	113/15725	0.00122818	0.0223299	0.0186363	HRAS/PSMA7/PSMB2/PSMB3/PSMC4/PSMD7/PSMD8	7	1.65111	GO:BP
GO:0051251	positive regulation of lymphocyte activation	13/226	339/15725	0.00127869	0.023113	0.0192899	CD24/HSPD1/HSPH1/IGHG1/IGHG3/IGHG4/IGHM/IGLC3/MDK/MIF/PYCARD/RAC1/SOX4	13	1.63614	GO:BP
GO:0006911	phagocytosis, engulfment	7/226	114/15725	0.00129286	0.0232341	0.0193909	IGHG1/IGHG3/IGHG4/IGHM/IGLC3/ITGA2/RAC1	7	1.63387	GO:BP
GO:0006919	activation of cysteine-type endopeptidase activity involved in apoptotic process	6/226	84/15725	0.00131843	0.0234229	0.0195485	BID/CYCS/HSPD1/PDCD6/PYCARD/S100A9	6	1.63036	GO:BP
GO:0019319	hexose biosynthetic process	6/226	84/15725	0.00131843	0.0234229	0.0195485	ALDOA/FAM3C/GAPDH/GPI/PGK1/TPI1	6	1.63036	GO:BP
GO:2000736	regulation of stem cell differentiation	7/226	115/15725	0.00136017	0.0240271	0.0200528	KDM3A/PSMA7/PSMB2/PSMB3/PSMC4/PSMD7/PSMD8	7	1.6193	GO:BP
GO:0032212	positive regulation of telomere maintenance via telomerase	4/226	34/15725	0.00137359	0.024127	0.0201361	CCT2/CCT3/CCT5/CCT6A	4	1.6175	GO:BP
GO:1901532	regulation of hematopoietic progenitor cell differentiation	6/226	85/15725	0.00140185	0.0244851	0.020435	PSMA7/PSMB2/PSMB3/PSMC4/PSMD7/PSMD8	6	1.6111	GO:BP
GO:1901991	negative regulation of mitotic cell cycle phase transition	10/226	222/15725	0.00142344	0.0246365	0.0205613	CDKN2A/GADD45A/PSMA7/PSMB2/PSMB3/PSMC4/PSMD7/PSMD8/SFN/SOX4	10	1.60842	GO:BP
GO:0052548	regulation of endopeptidase activity	14/226	386/15725	0.00142636	0.0246365	0.0205613	ADRM1/BID/CSTB/CYCS/GAPDH/HDAC1/HSPD1/IFI6/PDCD6/PERP/PYCARD/S100A9/SFN/SPINT2	14	1.60842	GO:BP
GO:0045454	cell redox homeostasis	5/226	58/15725	0.00144697	0.0248543	0.0207431	DDIT3/ERO1A/NQO1/PDIA4/TXN	5	1.6046	GO:BP
GO:0031960	response to corticosteroid	8/226	150/15725	0.00147412	0.0250261	0.0208865	ADM/CBX3/DDIT4/EIF4EBP1/GJB2/HSPD1/MDK/SDC1	8	1.60161	GO:BP
GO:0060218	hematopoietic stem cell differentiation	6/226	86/15725	0.00148923	0.0250261	0.0208865	PSMA7/PSMB2/PSMB3/PSMC4/PSMD7/PSMD8	6	1.60161	GO:BP
GO:0016052	carbohydrate catabolic process	9/226	186/15725	0.00149706	0.0250261	0.0208865	ALDOA/DDIT4/EIF6/GAPDH/GPI/LDHA/PGK1/PKM/TPI1	9	1.60161	GO:BP
GO:0048002	antigen processing and presentation of peptide antigen	9/226	186/15725	0.00149706	0.0250261	0.0208865	CLTA/DYNLL1/PSMA7/PSMB2/PSMB3/PSMC4/PSMD7/PSMD8/PYCARD	9	1.60161	GO:BP
GO:1901987	regulation of cell cycle phase transition	15/226	432/15725	0.00149722	0.0250261	0.0208865	ANAPC11/BID/CDKN2A/DYNLL1/GADD45A/HSP90AA1/PSMA7/PSMB2/PSMB3/PSMC4/PSMD7/PSMD8/SFN/SOX4/TUBB	15	1.60161	GO:BP
GO:0042742	defense response to bacterium	11/226	263/15725	0.00151345	0.0251622	0.0210001	IGHG1/IGHG3/IGHG4/IGHM/IGLC3/ISG15/PYCARD/ROMO1/RPL39/RPS19/S100A9	11	1.59925	GO:BP
GO:0019882	antigen processing and presentation	10/226	224/15725	0.00152177	0.0251658	0.0210031	CLTA/DYNLL1/PSMA7/PSMB2/PSMB3/PSMC4/PSMD7/PSMD8/PYCARD/RAB10	10	1.59919	GO:BP
GO:0050851	antigen receptor-mediated signaling pathway	12/226	304/15725	0.00153068	0.0251794	0.0210144	HRAS/IGHG1/IGHG3/IGHG4/IGHM/IGLC3/PSMA7/PSMB2/PSMB3/PSMC4/PSMD7/PSMD8	12	1.59896	GO:BP
GO:0001836	release of cytochrome c from mitochondria	5/226	59/15725	0.00156273	0.0254303	0.0212239	BID/GGCT/IFI6/PYCARD/SFN	5	1.59465	GO:BP
GO:0022613	ribonucleoprotein complex biogenesis	15/226	434/15725	0.00156647	0.0254303	0.0212239	EIF4A3/EIF6/HSP90AA1/HSP90AB1/LSM2/MRPL36/POP7/RAN/RPL38/RPS16/RPS19/SNRPB/SNRPD1/SNRPD2/SNRPG	15	1.59465	GO:BP
GO:0045862	positive regulation of proteolysis	13/226	347/15725	0.00157482	0.0254303	0.0212239	ADRM1/BID/CYCS/HDAC2/HSPD1/PDCD6/PERP/PSMC4/PYCARD/S100A9/SNX9/SUMO2/ZFAND2A	13	1.59465	GO:BP
GO:0008637	apoptotic mitochondrial changes	7/226	118/15725	0.00157866	0.0254303	0.0212239	BID/GGCT/HSPD1/IFI6/PYCARD/SFN/YWHAZ	7	1.59465	GO:BP
GO:0009259	ribonucleotide metabolic process	14/226	392/15725	0.00164756	0.0264035	0.022036	ALDOA/COX5B/DDIT4/EIF6/GAPDH/GPI/GUK1/LDHA/NME1/PDP1/PGK1/PKM/RAN/TPI1	14	1.57834	GO:BP
GO:0034605	cellular response to heat	7/226	119/15725	0.00165726	0.0264226	0.022052	HDAC2/HSP90AA1/HSP90AB1/HSPA6/HSPD1/HSPH1/PDCD6	7	1.57802	GO:BP
GO:0034113	heterotypic cell-cell adhesion	5/226	60/15725	0.00168516	0.0267304	0.0223089	DSC2/DSG2/DSP/JUP/PERP	5	1.57299	GO:BP
GO:0051873	killing by host of symbiont cells	3/226	17/15725	0.0017164	0.0270878	0.0226071	APOL1/GAPDH/ROMO1	3	1.56723	GO:BP
GO:0006403	RNA localization	10/226	228/15725	0.001735	0.0271665	0.0226729	CCT2/CCT3/CCT5/CCT6A/EIF4A3/EIF6/ENY2/IGF2BP2/RAN/RBM8A	10	1.56597	GO:BP
GO:0000184	nuclear-transcribed mRNA catabolic process, nonsense-mediated decay	7/226	120/15725	0.00173887	0.0271665	0.0226729	EIF4A3/RBM8A/RPL37/RPL38/RPL39/RPS16/RPS19	7	1.56597	GO:BP
GO:0010389	regulation of G2/M transition of mitotic cell cycle	9/226	192/15725	0.00186222	0.0289342	0.0241482	DYNLL1/HSP90AA1/PSMA7/PSMB2/PSMB3/PSMC4/PSMD7/PSMD8/TUBB	9	1.53859	GO:BP
GO:0010972	negative regulation of G2/M transition of mitotic cell cycle	6/226	90/15725	0.00188087	0.0289342	0.0241482	PSMA7/PSMB2/PSMB3/PSMC4/PSMD7/PSMD8	6	1.53859	GO:BP
GO:0086004	regulation of cardiac muscle cell contraction	4/226	37/15725	0.00189149	0.0289342	0.0241482	DSC2/DSG2/DSP/JUP	4	1.53859	GO:BP
GO:1904358	positive regulation of telomere maintenance via telomere lengthening	4/226	37/15725	0.00189149	0.0289342	0.0241482	CCT2/CCT3/CCT5/CCT6A	4	1.53859	GO:BP
GO:0001736	establishment of planar polarity	7/226	122/15725	0.00191143	0.0289342	0.0241482	PSMA7/PSMB2/PSMB3/PSMC4/PSMD7/PSMD8/RAC1	7	1.53859	GO:BP
GO:0007164	establishment of tissue polarity	7/226	122/15725	0.00191143	0.0289342	0.0241482	PSMA7/PSMB2/PSMB3/PSMC4/PSMD7/PSMD8/RAC1	7	1.53859	GO:BP
GO:0005996	monosaccharide metabolic process	11/226	271/15725	0.00191716	0.0289342	0.0241482	ALDOA/FAM3C/GAPDH/GPI/OAS1/PGK1/PHLDA2/PKM/SLC2A1/TALDO1/TPI1	11	1.53859	GO:BP
GO:0051205	protein insertion into membrane	5/226	62/15725	0.00195092	0.0293015	0.0244547	BID/HSP90AA1/ROMO1/SFN/YWHAZ	5	1.53311	GO:BP
GO:0031146	SCF-dependent proteasomal ubiquitin-dependent protein catabolic process	6/226	91/15725	0.00198994	0.0297439	0.0248239	PSMA7/PSMB2/PSMB3/PSMC4/PSMD7/PSMD8	6	1.5266	GO:BP
GO:1900180	regulation of protein localization to nucleus	7/226	123/15725	0.00200255	0.0297891	0.0248617	CCT2/CCT3/CCT5/CCT6A/HSP90AB1/JUP/RAN	7	1.52594	GO:BP
GO:0006612	protein targeting to membrane	9/226	195/15725	0.00206979	0.0305133	0.025466	CIB1/HRAS/HSPA5/RPL37/RPL38/RPL39/RPS16/RPS19/SEC61G	9	1.51551	GO:BP
GO:0019693	ribose phosphate metabolic process	14/226	402/15725	0.00207953	0.0305133	0.025466	ALDOA/COX5B/DDIT4/EIF6/GAPDH/GPI/GUK1/LDHA/NME1/PDP1/PGK1/PKM/RAN/TPI1	14	1.51551	GO:BP
GO:0086091	regulation of heart rate by cardiac conduction	4/226	38/15725	0.00209049	0.0305133	0.025466	DSC2/DSG2/DSP/JUP	4	1.51551	GO:BP
GO:1901068	guanosine-containing compound metabolic process	4/226	38/15725	0.00209049	0.0305133	0.025466	DGUOK/GUK1/NME1/RAN	4	1.51551	GO:BP
GO:0006006	glucose metabolic process	9/226	196/15725	0.00214294	0.0311327	0.025983	ALDOA/FAM3C/GAPDH/GPI/OAS1/PGK1/PHLDA2/PKM/TPI1	9	1.50678	GO:BP
GO:0032103	positive regulation of response to external stimulus	16/226	496/15725	0.00222515	0.0321567	0.0268377	HMGB3/HRAS/HSPD1/ITGA2/MDK/MIF/PSMA7/PSMB2/PSMB3/PSMC4/PSMD7/PSMD8/PYCARD/RAC1/RPS19/S100A9	16	1.49273	GO:BP
GO:1901988	negative regulation of cell cycle phase transition	10/226	236/15725	0.00223411	0.0321567	0.0268377	CDKN2A/GADD45A/PSMA7/PSMB2/PSMB3/PSMC4/PSMD7/PSMD8/SFN/SOX4	10	1.49273	GO:BP
GO:0060070	canonical Wnt signaling pathway	12/226	319/15725	0.00228599	0.0325524	0.0271679	DDIT3/HDAC1/JUP/MDK/PSMA7/PSMB2/PSMB3/PSMC4/PSMD7/PSMD8/SDC1/SOX4	12	1.48742	GO:BP
GO:0033209	tumor necrosis factor-mediated signaling pathway	8/226	161/15725	0.00230138	0.0325524	0.0271679	PSMA7/PSMB2/PSMB3/PSMC4/PSMD7/PSMD8/PYCARD/TXNDC17	8	1.48742	GO:BP
GO:0071548	response to dexamethasone	4/226	39/15725	0.00230348	0.0325524	0.0271679	CBX3/DDIT4/EIF4EBP1/GJB2	4	1.48742	GO:BP
GO:1901998	toxin transport	4/226	39/15725	0.00230348	0.0325524	0.0271679	CCT2/CCT3/CCT5/HSPA5	4	1.48742	GO:BP
GO:0051883	killing of cells in other organism involved in symbiotic interaction	3/226	19/15725	0.00239462	0.0335251	0.0279797	APOL1/GAPDH/ROMO1	3	1.47463	GO:BP
GO:0045727	positive regulation of translation	7/226	127/15725	0.0024011	0.0335251	0.0279797	EIF4A3/EIF6/ITGA2/PAIP1/PKM/SOX4/UQCC2	7	1.47463	GO:BP
GO:0060828	regulation of canonical Wnt signaling pathway	11/226	279/15725	0.00240466	0.0335251	0.0279797	DDIT3/HDAC1/JUP/MDK/PSMA7/PSMB2/PSMB3/PSMC4/PSMD7/PSMD8/SOX4	11	1.47463	GO:BP
GO:0045069	regulation of viral genome replication	6/226	95/15725	0.00247468	0.0343473	0.0286659	IFI27/IFITM1/ISG15/OAS1/OAS3/PPIA	6	1.46411	GO:BP
GO:0048545	response to steroid hormone	12/226	323/15725	0.00253207	0.0348023	0.0290456	ADM/CBX3/DDIT4/DSG2/EIF4EBP1/GJB2/HDAC1/HSPD1/KDM3A/MDK/SDC1/SPP1	12	1.45839	GO:BP
GO:0035966	response to topologically incorrect protein	9/226	201/15725	0.00254022	0.0348023	0.0290456	DDIT3/ERO1A/HSP90AA1/HSP90AB1/HSPA5/HSPA6/HSPD1/HSPH1/MANF	9	1.45839	GO:BP
GO:0031647	regulation of protein stability	11/226	281/15725	0.00254105	0.0348023	0.0290456	CCT2/CCT3/CCT5/CCT6A/GAPDH/HSP90AA1/HSP90AB1/HSPD1/PFN2/PYCARD/SOX4	11	1.45839	GO:BP
GO:0008544	epidermis development	13/226	367/15725	0.00257157	0.0350352	0.02924	CNFN/CRABP2/DSC2/DSG2/DSP/HDAC1/HDAC2/JUP/KRT10/KRT15/KRT19/PERP/SFN	13	1.4555	GO:BP
GO:0038095	Fc-epsilon receptor signaling pathway	8/226	164/15725	0.00258059	0.0350352	0.02924	IGLC3/PSMA7/PSMB2/PSMB3/PSMC4/PSMD7/PSMD8/RAC1	8	1.4555	GO:BP
GO:0033135	regulation of peptidyl-serine phosphorylation	7/226	129/15725	0.00262199	0.0354424	0.0295799	DDIT4/GADD45A/HSP90AA1/HSP90AB1/MIF/PFN2/TXN	7	1.45048	GO:BP
GO:0052547	regulation of peptidase activity	14/226	413/15725	0.00265919	0.0357898	0.0298697	ADRM1/BID/CSTB/CYCS/GAPDH/HDAC1/HSPD1/IFI6/PDCD6/PERP/PYCARD/S100A9/SFN/SPINT2	14	1.44624	GO:BP
GO:0002474	antigen processing and presentation of peptide antigen via MHC class I	6/226	97/15725	0.00274796	0.0367919	0.0307061	PSMA7/PSMB2/PSMB3/PSMC4/PSMD7/PSMD8	6	1.43425	GO:BP
GO:1903115	regulation of actin filament-based movement	4/226	41/15725	0.00277341	0.0367919	0.0307061	DSC2/DSG2/DSP/JUP	4	1.43425	GO:BP
GO:0062012	regulation of small molecule metabolic process	14/226	415/15725	0.00277769	0.0367919	0.0307061	ADM/DDIT4/EIF6/FAM3C/NQO1/PDP1/PHLDA2/PSMA7/PSMB2/PSMB3/PSMC4/PSMD7/PSMD8/RAN	14	1.43425	GO:BP
GO:0010950	positive regulation of endopeptidase activity	8/226	166/15725	0.00278099	0.0367919	0.0307061	ADRM1/BID/CYCS/HSPD1/PDCD6/PERP/PYCARD/S100A9	8	1.43425	GO:BP
GO:1903829	positive regulation of cellular protein localization	12/226	327/15725	0.00279934	0.0368778	0.0307778	BID/CCT2/CCT3/CCT5/CCT6A/CIB1/HRAS/HSP90AB1/JUP/RAN/SFN/YWHAZ	12	1.43324	GO:BP
GO:0007568	aging	11/226	286/15725	0.00290955	0.0380817	0.0317825	ADM/CACYBP/CDKN2A/ERO1A/GJB2/HMGA1/HRAS/MIF/NDUFS6/NQO1/ROMO1	11	1.41928	GO:BP
GO:0009165	nucleotide biosynthetic process	10/226	245/15725	0.00292748	0.0380817	0.0317825	ALDOA/COX5B/DGUOK/FLAD1/GUK1/IDH2/NAXE/NME1/PDP1/PKM	10	1.41928	GO:BP
GO:2000027	regulation of animal organ morphogenesis	10/226	245/15725	0.00292748	0.0380817	0.0317825	HOXB7/MDK/PSMA7/PSMB2/PSMB3/PSMC4/PSMD7/PSMD8/RAC1/SPRY1	10	1.41928	GO:BP
GO:0070498	interleukin-1-mediated signaling pathway	6/226	99/15725	0.00304326	0.0394228	0.0329019	PSMA7/PSMB2/PSMB3/PSMC4/PSMD7/PSMD8	6	1.40425	GO:BP
GO:0032543	mitochondrial translation	7/226	133/15725	0.00311034	0.0401247	0.0334876	MRPL12/MRPL17/MRPL36/MRPL47/MRPS12/SHMT2/UQCC2	7	1.39659	GO:BP
GO:1902749	regulation of cell cycle G2/M phase transition	9/226	208/15725	0.00319228	0.0407857	0.0340393	DYNLL1/HSP90AA1/PSMA7/PSMB2/PSMB3/PSMC4/PSMD7/PSMD8/TUBB	9	1.38949	GO:BP
GO:1901293	nucleoside phosphate biosynthetic process	10/226	248/15725	0.00319344	0.0407857	0.0340393	ALDOA/COX5B/DGUOK/FLAD1/GUK1/IDH2/NAXE/NME1/PDP1/PKM	10	1.38949	GO:BP
GO:0010499	proteasomal ubiquitin-independent protein catabolic process	3/226	21/15725	0.00321795	0.0407857	0.0340393	PSMA7/PSMB2/PSMB3	3	1.38949	GO:BP
GO:0048714	positive regulation of oligodendrocyte differentiation	3/226	21/15725	0.00321795	0.0407857	0.0340393	HDAC1/HDAC2/MDK	3	1.38949	GO:BP
GO:0006979	response to oxidative stress	14/226	422/15725	0.00322717	0.0407857	0.0340393	CYCS/ERO1A/GJB2/GPX2/HDAC2/HSPD1/LDHA/NDUFB4/NET1/NQO1/PYCR1/ROMO1/SDC1/TXN	14	1.38949	GO:BP
GO:0006605	protein targeting	14/226	423/15725	0.003296	0.0414783	0.0346173	BID/CIB1/HRAS/HSP90AA1/HSPA5/HSPD1/ROMO1/RPL37/RPL38/RPL39/RPS16/RPS19/SEC61G/YWHAZ	14	1.38218	GO:BP
GO:0009205	purine ribonucleoside triphosphate metabolic process	5/226	70/15725	0.00332656	0.0414783	0.0346173	ALDOA/COX5B/NME1/PKM/RAN	5	1.38218	GO:BP
GO:0051881	regulation of mitochondrial membrane potential	5/226	70/15725	0.00332656	0.0414783	0.0346173	BID/CLIC1/HEBP2/IFI6/PYCR1	5	1.38218	GO:BP
GO:0002478	antigen processing and presentation of exogenous peptide antigen	8/226	171/15725	0.00333534	0.0414783	0.0346173	CLTA/DYNLL1/PSMA7/PSMB2/PSMB3/PSMC4/PSMD7/PSMD8	8	1.38218	GO:BP
GO:1902750	negative regulation of cell cycle G2/M phase transition	6/226	101/15725	0.00336164	0.0416388	0.0347513	PSMA7/PSMB2/PSMB3/PSMC4/PSMD7/PSMD8	6	1.3805	GO:BP
GO:0062197	cellular response to chemical stress	12/226	335/15725	0.00340281	0.0419814	0.0350372	CYCS/DDIT3/ERO1A/GJB2/GPX2/HDAC2/NET1/NQO1/PYCR1/ROMO1/SLC2A1/TXN	12	1.37694	GO:BP
GO:0072593	reactive oxygen species metabolic process	10/226	251/15725	0.00347832	0.0427435	0.0356732	DDIT4/EIF6/GADD45A/HSP90AA1/HSP90AB1/HSPD1/IFI6/NQO1/RAC1/ROMO1	10	1.36913	GO:BP
GO:0045088	regulation of innate immune response	11/226	293/15725	0.00349669	0.0428001	0.0357205	HMGB3/HRAS/HSP90AB1/PSMA7/PSMB2/PSMB3/PSMC4/PSMD7/PSMD8/PYCARD/RPS19	11	1.36856	GO:BP
GO:0031640	killing of cells of other organism	4/226	44/15725	0.00359523	0.0436623	0.0364401	APOL1/GAPDH/ROMO1/RPS19	4	1.35989	GO:BP
GO:0042220	response to cocaine	4/226	44/15725	0.00359523	0.0436623	0.0364401	HDAC2/HSP90AB1/HSPA5/HSPD1	4	1.35989	GO:BP
GO:0002696	positive regulation of leukocyte activation	13/226	382/15725	0.00361845	0.0437734	0.0365328	CD24/HSPD1/HSPH1/IGHG1/IGHG3/IGHG4/IGHM/IGLC3/MDK/MIF/PYCARD/RAC1/SOX4	13	1.35879	GO:BP
GO:0030177	positive regulation of Wnt signaling pathway	8/226	175/15725	0.00383768	0.0462455	0.038596	JUP/PSMA7/PSMB2/PSMB3/PSMC4/PSMD7/PSMD8/SOX4	8	1.33493	GO:BP
GO:0072655	establishment of protein localization to mitochondrion	7/226	139/15725	0.0039697	0.0474385	0.0395917	BID/DDIT3/HSP90AA1/HSPD1/ROMO1/SFN/YWHAZ	7	1.32387	GO:BP
GO:0000302	response to reactive oxygen species	9/226	215/15725	0.00396974	0.0474385	0.0395917	HDAC2/HSPD1/LDHA/NET1/NQO1/PYCR1/ROMO1/SDC1/TXN	9	1.32387	GO:BP
GO:0043627	response to estrogen	5/226	73/15725	0.00398794	0.0474385	0.0395917	CD24/CITED4/HSPD1/KRT19/LDHA	5	1.32387	GO:BP
GO:0033157	regulation of intracellular protein transport	10/226	256/15725	0.00399771	0.0474385	0.0395917	BID/CIB1/HRAS/HSP90AB1/IFI27/JUP/RAN/SFN/TXN/YWHAZ	10	1.32387	GO:BP
GO:0019730	antimicrobial humoral response	6/226	105/15725	0.00407202	0.0479542	0.040022	GAPDH/IGHM/ROMO1/RPL39/RPS19/S100A9	6	1.31917	GO:BP
GO:2000278	regulation of DNA biosynthetic process	6/226	105/15725	0.00407202	0.0479542	0.040022	CCT2/CCT3/CCT5/CCT6A/HSP90AA1/HSP90AB1	6	1.31917	GO:BP
GO:0016579	protein deubiquitination	10/226	257/15725	0.0041086	0.0482024	0.0402292	ACTL6A/ADRM1/ENY2/PSMA7/PSMB2/PSMB3/PSMC4/PSMD7/PSMD8/SHMT2	10	1.31693	GO:BP
GO:0002831	regulation of response to biotic stimulus	13/226	389/15725	0.00421355	0.0492478	0.0411017	HMGB3/HRAS/HSP90AB1/HSPD1/MIF/PSMA7/PSMB2/PSMB3/PSMC4/PSMD7/PSMD8/PYCARD/RPS19	13	1.30761	GO:BP
GO:0090316	positive regulation of intracellular protein transport	8/226	178/15725	0.00425137	0.0495037	0.0413153	BID/CIB1/HRAS/HSP90AB1/JUP/RAN/SFN/YWHAZ	8	1.30536	GO:BP
REACTOME_SIGNALING_BY_ROBO_RECEPTORS	REACTOME_SIGNALING_BY_ROBO_RECEPTORS	18/184	215/9847	9.87137e-08	2.70268e-05	2.08007e-05	EIF4A3/ELOB/ELOC/PFN2/PSMA7/PSMB2/PSMB3/PSMC4/PSMD7/PSMD8/RAC1/RBM8A/RPL37/RPL38/RPL39/RPS16/RPS19/SEM1	18	4.56821	REACTOME
REACTOME_REGULATION_OF_EXPRESSION_OF_SLITS_AND_ROBOS	REACTOME_REGULATION_OF_EXPRESSION_OF_SLITS_AND_ROBOS	16/184	170/9847	1.04952e-07	2.70268e-05	2.08007e-05	EIF4A3/ELOB/ELOC/PSMA7/PSMB2/PSMB3/PSMC4/PSMD7/PSMD8/RBM8A/RPL37/RPL38/RPL39/RPS16/RPS19/SEM1	16	4.56821	REACTOME
REACTOME_HOST_INTERACTIONS_OF_HIV_FACTORS	REACTOME_HOST_INTERACTIONS_OF_HIV_FACTORS	14/184	129/9847	1.15335e-07	2.70268e-05	2.08007e-05	ELOB/ELOC/HMGA1/PPIA/PSMA7/PSMB2/PSMB3/PSMC4/PSMD7/PSMD8/RAC1/RAN/RANBP1/SEM1	14	4.56821	REACTOME
REACTOME_TP53_REGULATES_METABOLIC_GENES	REACTOME_TP53_REGULATES_METABOLIC_GENES	11/184	87/9847	5.862e-07	9.37323e-05	7.21395e-05	COX5B/COX6B1/COX6C/CYCS/DDIT4/GPI/GPX2/LAMTOR2/SFN/TXN/YWHAZ	11	4.02811	REACTOME
REACTOME_APOPTOSIS	REACTOME_APOPTOSIS	15/184	171/9847	6.66659e-07	9.37323e-05	7.21395e-05	BID/CDKN2A/CYCS/DSG2/DSP/DYNLL1/PSMA7/PSMB2/PSMB3/PSMC4/PSMD7/PSMD8/SEM1/SFN/YWHAZ	15	4.02811	REACTOME
REACTOME_PROGRAMMED_CELL_DEATH	REACTOME_PROGRAMMED_CELL_DEATH	16/184	200/9847	9.69939e-07	9.84452e-05	7.57668e-05	BID/CDKN2A/CYCS/DSG2/DSP/DYNLL1/HSP90AA1/PSMA7/PSMB2/PSMB3/PSMC4/PSMD7/PSMD8/SEM1/SFN/YWHAZ	16	4.00681	REACTOME
REACTOME_METABOLISM_OF_POLYAMINES	REACTOME_METABOLISM_OF_POLYAMINES	9/184	58/9847	1.10516e-06	9.84452e-05	7.57668e-05	NQO1/PSMA7/PSMB2/PSMB3/PSMC4/PSMD7/PSMD8/SEM1/SMS	9	4.00681	REACTOME
REACTOME_CELLULAR_RESPONSE_TO_CHEMICAL_STRESS	REACTOME_CELLULAR_RESPONSE_TO_CHEMICAL_STRESS	14/184	155/9847	1.12029e-06	9.84452e-05	7.57668e-05	COX5B/COX6B1/COX6C/CYCS/ERO1A/GPX2/PSMA7/PSMB2/PSMB3/PSMC4/PSMD7/PSMD8/SEM1/TXN	14	4.00681	REACTOME
REACTOME_NEUTROPHIL_DEGRANULATION	REACTOME_NEUTROPHIL_DEGRANULATION	25/184	471/9847	2.11868e-06	0.000165493	0.000127369	ALDOA/CCT2/CSTB/DSP/DYNLL1/GPI/HEBP2/HSP90AA1/HSP90AB1/HSPA6/JUP/LAMTOR2/MIF/PKM/PLAU/PPIA/PSMD7/PYCARD/RAB10/RAC1/RAP2B/S100A11/S100A9/S100P/TUBB	25	3.78122	REACTOME
REACTOME_NEGATIVE_REGULATION_OF_NOTCH4_SIGNALING	REACTOME_NEGATIVE_REGULATION_OF_NOTCH4_SIGNALING	8/184	54/9847	6.3714e-06	0.00044791	0.000344727	PSMA7/PSMB2/PSMB3/PSMC4/PSMD7/PSMD8/SEM1/YWHAZ	8	3.34881	REACTOME
REACTOME_REGULATION_OF_RUNX3_EXPRESSION_AND_ACTIVITY	REACTOME_REGULATION_OF_RUNX3_EXPRESSION_AND_ACTIVITY	8/184	55/9847	7.33803e-06	0.000455636	0.000350673	CDKN2A/PSMA7/PSMB2/PSMB3/PSMC4/PSMD7/PSMD8/SEM1	8	3.34138	REACTOME
REACTOME_CELLULAR_RESPONSE_TO_HYPOXIA	REACTOME_CELLULAR_RESPONSE_TO_HYPOXIA	9/184	73/9847	7.91834e-06	0.000455636	0.000350673	ELOB/ELOC/PSMA7/PSMB2/PSMB3/PSMC4/PSMD7/PSMD8/SEM1	9	3.34138	REACTOME
REACTOME_STABILIZATION_OF_P53	REACTOME_STABILIZATION_OF_P53	8/184	56/9847	8.42571e-06	0.000455636	0.000350673	CDKN2A/PSMA7/PSMB2/PSMB3/PSMC4/PSMD7/PSMD8/SEM1	8	3.34138	REACTOME
REACTOME_THE_ROLE_OF_GTSE1_IN_G2_M_PROGRESSION_AFTER_G2_CHECKPOINT	REACTOME_THE_ROLE_OF_GTSE1_IN_G2_M_PROGRESSION_AFTER_G2_CHECKPOINT	9/184	77/9847	1.23401e-05	0.000619648	0.000476902	HSP90AA1/HSP90AB1/PSMA7/PSMB2/PSMB3/PSMC4/PSMD7/PSMD8/SEM1	9	3.20786	REACTOME
REACTOME_CYTOPROTECTION_BY_HMOX1	REACTOME_CYTOPROTECTION_BY_HMOX1	11/184	122/9847	1.66612e-05	0.000742783	0.000571671	COX5B/COX6B1/COX6C/CYCS/PSMA7/PSMB2/PSMB3/PSMC4/PSMD7/PSMD8/SEM1	11	3.12914	REACTOME
REACTOME_DOWNSTREAM_SIGNALING_EVENTS_OF_B_CELL_RECEPTOR_BCR	REACTOME_DOWNSTREAM_SIGNALING_EVENTS_OF_B_CELL_RECEPTOR_BCR	9/184	80/9847	1.69055e-05	0.000742783	0.000571671	HRAS/PPIA/PSMA7/PSMB2/PSMB3/PSMC4/PSMD7/PSMD8/SEM1	9	3.12914	REACTOME
REACTOME_FOLDING_OF_ACTIN_BY_CCT_TRIC	REACTOME_FOLDING_OF_ACTIN_BY_CCT_TRIC	4/184	10/9847	2.26953e-05	0.000938517	0.000722315	CCT2/CCT3/CCT5/CCT6A	4	3.02756	REACTOME
REACTOME_UCH_PROTEINASES	REACTOME_UCH_PROTEINASES	9/184	84/9847	2.517e-05	0.000983028	0.000756571	ACTL6A/ADRM1/PSMA7/PSMB2/PSMB3/PSMC4/PSMD7/PSMD8/SEM1	9	3.00743	REACTOME
REACTOME_CROSS_PRESENTATION_OF_SOLUBLE_EXOGENOUS_ANTIGENS_ENDOSOMES	REACTOME_CROSS_PRESENTATION_OF_SOLUBLE_EXOGENOUS_ANTIGENS_ENDOSOMES	7/184	49/9847	3.14072e-05	0.00108707	0.000836647	PSMA7/PSMB2/PSMB3/PSMC4/PSMD7/PSMD8/SEM1	7	2.96374	REACTOME
REACTOME_G1_S_DNA_DAMAGE_CHECKPOINTS	REACTOME_G1_S_DNA_DAMAGE_CHECKPOINTS	8/184	67/9847	3.2473e-05	0.00108707	0.000836647	CDKN2A/PSMA7/PSMB2/PSMB3/PSMC4/PSMD7/PSMD8/SEM1	8	2.96374	REACTOME
REACTOME_REGULATION_OF_RAS_BY_GAPS	REACTOME_REGULATION_OF_RAS_BY_GAPS	8/184	67/9847	3.2473e-05	0.00108707	0.000836647	HRAS/PSMA7/PSMB2/PSMB3/PSMC4/PSMD7/PSMD8/SEM1	8	2.96374	REACTOME
REACTOME_TRANSCRIPTIONAL_REGULATION_BY_TP53	REACTOME_TRANSCRIPTIONAL_REGULATION_BY_TP53	19/184	362/9847	4.52434e-05	0.00144573	0.00111268	BID/CDKN2A/COX5B/COX6B1/COX6C/CYCS/DDIT4/ELOB/ELOC/GADD45A/GPI/GPX2/HDAC1/HDAC2/LAMTOR2/PERP/SFN/TXN/YWHAZ	19	2.83991	REACTOME
REACTOME_PCP_CE_PATHWAY	REACTOME_PCP_CE_PATHWAY	9/184	91/9847	4.79017e-05	0.00146413	0.00112684	CLTA/PSMA7/PSMB2/PSMB3/PSMC4/PSMD7/PSMD8/RAC1/SEM1	9	2.83442	REACTOME
REACTOME_RHOBTB2_GTPASE_CYCLE	REACTOME_RHOBTB2_GTPASE_CYCLE	5/184	23/9847	5.5229e-05	0.00158397	0.00121908	ACTG1/CCT2/CCT6A/HSP90AA1/HSP90AB1	5	2.80025	REACTOME
REACTOME_AUF1_HNRNP_D0_BINDS_AND_DESTABILIZES_MRNA	REACTOME_AUF1_HNRNP_D0_BINDS_AND_DESTABILIZES_MRNA	7/184	54/9847	5.98524e-05	0.00158397	0.00121908	PSMA7/PSMB2/PSMB3/PSMC4/PSMD7/PSMD8/SEM1	7	2.80025	REACTOME
REACTOME_DEGRADATION_OF_AXIN	REACTOME_DEGRADATION_OF_AXIN	7/184	54/9847	5.98524e-05	0.00158397	0.00121908	PSMA7/PSMB2/PSMB3/PSMC4/PSMD7/PSMD8/SEM1	7	2.80025	REACTOME
REACTOME_APC_C_CDH1_MEDIATED_DEGRADATION_OF_CDC20_AND_OTHER_APC_C_CDH1_TARGETED_PROTEINS_IN_LATE_MITOSIS_EARLY_G1	REACTOME_APC_C_CDH1_MEDIATED_DEGRADATION_OF_CDC20_AND_OTHER_APC_C_CDH1_TARGETED_PROTEINS_IN_LATE_MITOSIS_EARLY_G1	8/184	73/9847	6.08354e-05	0.00158397	0.00121908	ANAPC11/PSMA7/PSMB2/PSMB3/PSMC4/PSMD7/PSMD8/SEM1	8	2.80025	REACTOME
REACTOME_TRANSCRIPTIONAL_REGULATION_BY_RUNX3	REACTOME_TRANSCRIPTIONAL_REGULATION_BY_RUNX3	9/184	95/9847	6.73569e-05	0.00169114	0.00130156	CDKN2A/PSMA7/PSMB2/PSMB3/PSMC4/PSMD7/PSMD8/SEM1/SPP1	9	2.77182	REACTOME
REACTOME_DEGRADATION_OF_DVL	REACTOME_DEGRADATION_OF_DVL	7/184	56/9847	7.59515e-05	0.00184117	0.00141703	PSMA7/PSMB2/PSMB3/PSMC4/PSMD7/PSMD8/SEM1	7	2.73491	REACTOME
REACTOME_CDT1_ASSOCIATION_WITH_THE_CDC6_ORC_ORIGIN_COMPLEX	REACTOME_CDT1_ASSOCIATION_WITH_THE_CDC6_ORC_ORIGIN_COMPLEX	7/184	58/9847	9.54215e-05	0.00212569	0.001636	PSMA7/PSMB2/PSMB3/PSMC4/PSMD7/PSMD8/SEM1	7	2.6725	REACTOME
REACTOME_DEGRADATION_OF_GLI1_BY_THE_PROTEASOME	REACTOME_DEGRADATION_OF_GLI1_BY_THE_PROTEASOME	7/184	58/9847	9.54215e-05	0.00212569	0.001636	PSMA7/PSMB2/PSMB3/PSMC4/PSMD7/PSMD8/SEM1	7	2.6725	REACTOME
REACTOME_HIV_INFECTION	REACTOME_HIV_INFECTION	14/184	229/9847	9.67598e-05	0.00212569	0.001636	ELOB/ELOC/HMGA1/PPIA/PSMA7/PSMB2/PSMB3/PSMC4/PSMD7/PSMD8/RAC1/RAN/RANBP1/SEM1	14	2.6725	REACTOME
REACTOME_THE_CITRIC_ACID_TCA_CYCLE_AND_RESPIRATORY_ELECTRON_TRANSPORT	REACTOME_THE_CITRIC_ACID_TCA_CYCLE_AND_RESPIRATORY_ELECTRON_TRANSPORT	12/184	176/9847	0.000110592	0.0023194	0.00178509	COX5B/COX6B1/COX6C/CYCS/IDH2/LDHA/NDUFB4/NDUFS5/NDUFS6/PDP1/SLC16A3/UQCRH	12	2.63462	REACTOME
REACTOME_METABOLISM_OF_AMINO_ACIDS_AND_DERIVATIVES	REACTOME_METABOLISM_OF_AMINO_ACIDS_AND_DERIVATIVES	18/184	356/9847	0.000116608	0.0023194	0.00178509	NQO1/PSMA7/PSMB2/PSMB3/PSMC4/PSMD7/PSMD8/PYCR1/RPL37/RPL38/RPL39/RPS16/RPS19/SEM1/SERINC2/SLC3A2/SLC6A8/SMS	18	2.63462	REACTOME
REACTOME_DEFECTIVE_CFTR_CAUSES_CYSTIC_FIBROSIS	REACTOME_DEFECTIVE_CFTR_CAUSES_CYSTIC_FIBROSIS	7/184	60/9847	0.000118774	0.0023194	0.00178509	PSMA7/PSMB2/PSMB3/PSMC4/PSMD7/PSMD8/SEM1	7	2.63462	REACTOME
REACTOME_SCF_SKP2_MEDIATED_DEGRADATION_OF_P27_P21	REACTOME_SCF_SKP2_MEDIATED_DEGRADATION_OF_P27_P21	7/184	60/9847	0.000118774	0.0023194	0.00178509	PSMA7/PSMB2/PSMB3/PSMC4/PSMD7/PSMD8/SEM1	7	2.63462	REACTOME
REACTOME_DECTIN_1_MEDIATED_NONCANONICAL_NF_KB_SIGNALING	REACTOME_DECTIN_1_MEDIATED_NONCANONICAL_NF_KB_SIGNALING	7/184	61/9847	0.00013208	0.00250952	0.00193141	PSMA7/PSMB2/PSMB3/PSMC4/PSMD7/PSMD8/SEM1	7	2.60041	REACTOME
REACTOME_SIGNALING_BY_NOTCH4	REACTOME_SIGNALING_BY_NOTCH4	8/184	82/9847	0.000139822	0.0025867	0.00199081	PSMA7/PSMB2/PSMB3/PSMC4/PSMD7/PSMD8/SEM1/YWHAZ	8	2.58725	REACTOME
REACTOME_ANTIGEN_PROCESSING_CROSS_PRESENTATION	REACTOME_ANTIGEN_PROCESSING_CROSS_PRESENTATION	9/184	105/9847	0.000146796	0.0026461	0.00203653	PSMA7/PSMB2/PSMB3/PSMC4/PSMD7/PSMD8/S100A9/SEC61G/SEM1	9	2.57739	REACTOME
REACTOME_DEGRADATION_OF_BETA_CATENIN_BY_THE_DESTRUCTION_COMPLEX	REACTOME_DEGRADATION_OF_BETA_CATENIN_BY_THE_DESTRUCTION_COMPLEX	8/184	83/9847	0.0001523	0.00267667	0.00206006	HDAC1/PSMA7/PSMB2/PSMB3/PSMC4/PSMD7/PSMD8/SEM1	8	2.5724	REACTOME
REACTOME_ASYMMETRIC_LOCALIZATION_OF_PCP_PROTEINS	REACTOME_ASYMMETRIC_LOCALIZATION_OF_PCP_PROTEINS	7/184	63/9847	0.000162323	0.00278325	0.00214208	PSMA7/PSMB2/PSMB3/PSMC4/PSMD7/PSMD8/SEM1	7	2.55545	REACTOME
REACTOME_FOXO_MEDIATED_TRANSCRIPTION	REACTOME_FOXO_MEDIATED_TRANSCRIPTION	7/184	64/9847	0.000179419	0.00286663	0.00220625	DDIT3/GADD45A/HDAC1/HDAC2/SFN/TXN/YWHAZ	7	2.54263	REACTOME
REACTOME_HEDGEHOG_LIGAND_BIOGENESIS	REACTOME_HEDGEHOG_LIGAND_BIOGENESIS	7/184	64/9847	0.000179419	0.00286663	0.00220625	PSMA7/PSMB2/PSMB3/PSMC4/PSMD7/PSMD8/SEM1	7	2.54263	REACTOME
REACTOME_REGULATION_OF_HMOX1_EXPRESSION_AND_ACTIVITY	REACTOME_REGULATION_OF_HMOX1_EXPRESSION_AND_ACTIVITY	7/184	64/9847	0.000179419	0.00286663	0.00220625	PSMA7/PSMB2/PSMB3/PSMC4/PSMD7/PSMD8/SEM1	7	2.54263	REACTOME
REACTOME_REGULATION_OF_MRNA_STABILITY_BY_PROTEINS_THAT_BIND_AU_RICH_ELEMENTS	REACTOME_REGULATION_OF_MRNA_STABILITY_BY_PROTEINS_THAT_BIND_AU_RICH_ELEMENTS	8/184	86/9847	0.000195358	0.00305193	0.00234887	PSMA7/PSMB2/PSMB3/PSMC4/PSMD7/PSMD8/SEM1/YWHAZ	8	2.51543	REACTOME
REACTOME_APC_C_MEDIATED_DEGRADATION_OF_CELL_CYCLE_PROTEINS	REACTOME_APC_C_MEDIATED_DEGRADATION_OF_CELL_CYCLE_PROTEINS	8/184	87/9847	0.000211756	0.00316734	0.00243769	ANAPC11/PSMA7/PSMB2/PSMB3/PSMC4/PSMD7/PSMD8/SEM1	8	2.49931	REACTOME
REACTOME_MAPK6_MAPK4_SIGNALING	REACTOME_MAPK6_MAPK4_SIGNALING	8/184	87/9847	0.000211756	0.00316734	0.00243769	PSMA7/PSMB2/PSMB3/PSMC4/PSMD7/PSMD8/RAC1/SEM1	8	2.49931	REACTOME
REACTOME_SIGNALING_BY_THE_B_CELL_RECEPTOR_BCR	REACTOME_SIGNALING_BY_THE_B_CELL_RECEPTOR_BCR	11/184	163/9847	0.000234359	0.00343238	0.00264167	HRAS/IGHM/IGLC3/PPIA/PSMA7/PSMB2/PSMB3/PSMC4/PSMD7/PSMD8/SEM1	11	2.46441	REACTOME
REACTOME_GLUCONEOGENESIS	REACTOME_GLUCONEOGENESIS	5/184	31/9847	0.000247047	0.00354437	0.00272787	ALDOA/GAPDH/GPI/PGK1/TPI1	5	2.45046	REACTOME
REACTOME_PTEN_REGULATION	REACTOME_PTEN_REGULATION	10/184	138/9847	0.000254316	0.00357569	0.00275197	HDAC1/HDAC2/LAMTOR2/PSMA7/PSMB2/PSMB3/PSMC4/PSMD7/PSMD8/SEM1	10	2.44664	REACTOME
REACTOME_REGULATION_OF_PTEN_STABILITY_AND_ACTIVITY	REACTOME_REGULATION_OF_PTEN_STABILITY_AND_ACTIVITY	7/184	68/9847	0.000262963	0.00362128	0.00278706	PSMA7/PSMB2/PSMB3/PSMC4/PSMD7/PSMD8/SEM1	7	2.44114	REACTOME
REACTOME_SWITCHING_OF_ORIGINS_TO_A_POST_REPLICATIVE_STATE	REACTOME_SWITCHING_OF_ORIGINS_TO_A_POST_REPLICATIVE_STATE	8/184	90/9847	0.000267861	0.00362128	0.00278706	ANAPC11/PSMA7/PSMB2/PSMB3/PSMC4/PSMD7/PSMD8/SEM1	8	2.44114	REACTOME
REACTOME_RUNX1_REGULATES_TRANSCRIPTION_OF_GENES_INVOLVED_IN_DIFFERENTIATION_OF_HSCS	REACTOME_RUNX1_REGULATES_TRANSCRIPTION_OF_GENES_INVOLVED_IN_DIFFERENTIATION_OF_HSCS	7/184	69/9847	0.000288099	0.00376612	0.00289853	PSMA7/PSMB2/PSMB3/PSMC4/PSMD7/PSMD8/SEM1	7	2.42411	REACTOME
REACTOME_TCF_DEPENDENT_SIGNALING_IN_RESPONSE_TO_WNT	REACTOME_TCF_DEPENDENT_SIGNALING_IN_RESPONSE_TO_WNT	11/184	167/9847	0.000289289	0.00376612	0.00289853	HDAC1/PSMA7/PSMB2/PSMB3/PSMC4/PSMD7/PSMD8/RNF43/SEM1/SOX4/YWHAZ	11	2.42411	REACTOME
REACTOME_ORC1_REMOVAL_FROM_CHROMATIN	REACTOME_ORC1_REMOVAL_FROM_CHROMATIN	7/184	70/9847	0.000315131	0.00402795	0.00310005	PSMA7/PSMB2/PSMB3/PSMC4/PSMD7/PSMD8/SEM1	7	2.39492	REACTOME
REACTOME_COOPERATION_OF_PREFOLDIN_AND_TRIC_CCT_IN_ACTIN_AND_TUBULIN_FOLDING	REACTOME_COOPERATION_OF_PREFOLDIN_AND_TRIC_CCT_IN_ACTIN_AND_TUBULIN_FOLDING	5/184	33/9847	0.000334803	0.00420297	0.00323475	CCT2/CCT3/CCT5/CCT6A/PFDN2	5	2.37644	REACTOME
REACTOME_REGULATION_OF_RUNX2_EXPRESSION_AND_ACTIVITY	REACTOME_REGULATION_OF_RUNX2_EXPRESSION_AND_ACTIVITY	7/184	72/9847	0.000375299	0.00462869	0.0035624	PSMA7/PSMB2/PSMB3/PSMC4/PSMD7/PSMD8/SEM1	7	2.33454	REACTOME
REACTOME_MRNA_SPLICING_MINOR_PATHWAY	REACTOME_MRNA_SPLICING_MINOR_PATHWAY	6/184	52/9847	0.000391192	0.00474152	0.00364923	LSM2/SF3B6/SNRPB/SNRPD1/SNRPD2/SNRPG	6	2.32408	REACTOME
REACTOME_RHOBTB_GTPASE_CYCLE	REACTOME_RHOBTB_GTPASE_CYCLE	5/184	35/9847	0.000444318	0.00529416	0.00407457	ACTG1/CCT2/CCT6A/HSP90AA1/HSP90AB1	5	2.2762	REACTOME
REACTOME_SIGNALING_BY_NOTCH	REACTOME_SIGNALING_BY_NOTCH	11/184	176/9847	0.000453604	0.00531473	0.00409039	HDAC1/HDAC2/MDK/PSMA7/PSMB2/PSMB3/PSMC4/PSMD7/PSMD8/SEM1/YWHAZ	11	2.27452	REACTOME
REACTOME_FORMATION_OF_THE_CORNIFIED_ENVELOPE	REACTOME_FORMATION_OF_THE_CORNIFIED_ENVELOPE	8/184	98/9847	0.000479084	0.00545608	0.00419919	DSC2/DSG2/DSP/JUP/KRT10/KRT15/KRT19/PERP	8	2.26312	REACTOME
REACTOME_INTRINSIC_PATHWAY_FOR_APOPTOSIS	REACTOME_INTRINSIC_PATHWAY_FOR_APOPTOSIS	6/184	54/9847	0.000481191	0.00545608	0.00419919	BID/CDKN2A/CYCS/DYNLL1/SFN/YWHAZ	6	2.26312	REACTOME
REACTOME_CLEC7A_DECTIN_1_SIGNALING	REACTOME_CLEC7A_DECTIN_1_SIGNALING	8/184	99/9847	0.000513018	0.00572463	0.00440587	PSMA7/PSMB2/PSMB3/PSMC4/PSMD7/PSMD8/PYCARD/SEM1	8	2.24225	REACTOME
REACTOME_ABC_TRANSPORTER_DISORDERS	REACTOME_ABC_TRANSPORTER_DISORDERS	7/184	77/9847	0.000566527	0.00622295	0.00478939	PSMA7/PSMB2/PSMB3/PSMC4/PSMD7/PSMD8/SEM1	7	2.206	REACTOME
REACTOME_RESPIRATORY_ELECTRON_TRANSPORT	REACTOME_RESPIRATORY_ELECTRON_TRANSPORT	8/184	103/9847	0.000668794	0.00723326	0.00556696	COX5B/COX6B1/COX6C/CYCS/NDUFB4/NDUFS5/NDUFS6/UQCRH	8	2.14067	REACTOME
REACTOME_INTERFERON_ALPHA_BETA_SIGNALING	REACTOME_INTERFERON_ALPHA_BETA_SIGNALING	6/184	59/9847	0.000777205	0.00827841	0.00637135	IFI27/IFI6/IFITM1/ISG15/OAS1/OAS3	6	2.08205	REACTOME
REACTOME_G2_M_CHECKPOINTS	REACTOME_G2_M_CHECKPOINTS	9/184	133/9847	0.000850258	0.00892136	0.00686618	PSMA7/PSMB2/PSMB3/PSMC4/PSMD7/PSMD8/SEM1/SFN/YWHAZ	9	2.04957	REACTOME
REACTOME_CYCLIN_A_CDK2_ASSOCIATED_EVENTS_AT_S_PHASE_ENTRY	REACTOME_CYCLIN_A_CDK2_ASSOCIATED_EVENTS_AT_S_PHASE_ENTRY	7/184	85/9847	0.00102608	0.0104541	0.00804582	PSMA7/PSMB2/PSMB3/PSMC4/PSMD7/PSMD8/SEM1	7	1.98071	REACTOME
REACTOME_HEDGEHOG_ON_STATE	REACTOME_HEDGEHOG_ON_STATE	7/184	85/9847	0.00102608	0.0104541	0.00804582	PSMA7/PSMB2/PSMB3/PSMC4/PSMD7/PSMD8/SEM1	7	1.98071	REACTOME
REACTOME_C_TYPE_LECTIN_RECEPTORS_CLRS	REACTOME_C_TYPE_LECTIN_RECEPTORS_CLRS	9/184	137/9847	0.00105025	0.0105475	0.00811769	HRAS/PSMA7/PSMB2/PSMB3/PSMC4/PSMD7/PSMD8/PYCARD/SEM1	9	1.97685	REACTOME
REACTOME_MITOTIC_G2_G2_M_PHASES	REACTOME_MITOTIC_G2_G2_M_PHASES	11/184	197/9847	0.0011569	0.0114549	0.00881611	DYNLL1/HSP90AA1/HSP90AB1/PSMA7/PSMB2/PSMB3/PSMC4/PSMD7/PSMD8/SEM1/TUBB	11	1.94101	REACTOME
REACTOME_DNA_REPLICATION_PRE_INITIATION	REACTOME_DNA_REPLICATION_PRE_INITIATION	7/184	87/9847	0.00117738	0.0114958	0.00884756	PSMA7/PSMB2/PSMB3/PSMC4/PSMD7/PSMD8/SEM1	7	1.93946	REACTOME
REACTOME_DISORDERS_OF_TRANSMEMBRANE_TRANSPORTERS	REACTOME_DISORDERS_OF_TRANSMEMBRANE_TRANSPORTERS	10/184	169/9847	0.00124916	0.0119152	0.00917034	PSMA7/PSMB2/PSMB3/PSMC4/PSMD7/PSMD8/SEM1/SLC2A1/SLC39A4/SLC3A2	10	1.9239	REACTOME
REACTOME_SIGNALING_BY_WNT	REACTOME_SIGNALING_BY_WNT	13/184	262/9847	0.00125423	0.0119152	0.00917034	CLTA/HDAC1/PSMA7/PSMB2/PSMB3/PSMC4/PSMD7/PSMD8/RAC1/RNF43/SEM1/SOX4/YWHAZ	13	1.9239	REACTOME
REACTOME_FORMATION_OF_TUBULIN_FOLDING_INTERMEDIATES_BY_CCT_TRIC	REACTOME_FORMATION_OF_TUBULIN_FOLDING_INTERMEDIATES_BY_CCT_TRIC	4/184	26/9847	0.00127854	0.0119842	0.00922345	CCT2/CCT3/CCT5/CCT6A	4	1.92139	REACTOME
REACTOME_BETA_CATENIN_INDEPENDENT_WNT_SIGNALING	REACTOME_BETA_CATENIN_INDEPENDENT_WNT_SIGNALING	9/184	145/9847	0.0015646	0.0144725	0.0111385	CLTA/PSMA7/PSMB2/PSMB3/PSMC4/PSMD7/PSMD8/RAC1/SEM1	9	1.83946	REACTOME
REACTOME_ATTENUATION_PHASE	REACTOME_ATTENUATION_PHASE	4/184	28/9847	0.00170082	0.0154438	0.0118861	HSP90AA1/HSP90AB1/HSPA6/HSPH1	4	1.81125	REACTOME
REACTOME_SYNTHESIS_OF_DNA	REACTOME_SYNTHESIS_OF_DNA	8/184	119/9847	0.00171354	0.0154438	0.0118861	ANAPC11/PSMA7/PSMB2/PSMB3/PSMC4/PSMD7/PSMD8/SEM1	8	1.81125	REACTOME
REACTOME_GLYCOLYSIS	REACTOME_GLYCOLYSIS	6/184	69/9847	0.00177304	0.0157778	0.0121431	ALDOA/GAPDH/GPI/PGK1/PKM/TPI1	6	1.80195	REACTOME
REACTOME_KERATINIZATION	REACTOME_KERATINIZATION	8/184	120/9847	0.00180722	0.015881	0.0122225	DSC2/DSG2/DSP/JUP/KRT10/KRT15/KRT19/PERP	8	1.79912	REACTOME
REACTOME_MITOTIC_G1_PHASE_AND_G1_S_TRANSITION	REACTOME_MITOTIC_G1_PHASE_AND_G1_S_TRANSITION	9/184	149/9847	0.00188871	0.0163921	0.0126159	CDKN2A/HDAC1/PSMA7/PSMB2/PSMB3/PSMC4/PSMD7/PSMD8/SEM1	9	1.78536	REACTOME
REACTOME_TRANSLOCATION_OF_SLC2A4_GLUT4_TO_THE_PLASMA_MEMBRANE	REACTOME_TRANSLOCATION_OF_SLC2A4_GLUT4_TO_THE_PLASMA_MEMBRANE	6/184	71/9847	0.00205423	0.0176113	0.0135542	ACTG1/RAB10/RAC1/RALA/SFN/YWHAZ	6	1.75421	REACTOME
REACTOME_ACTIVATION_OF_BH3_ONLY_PROTEINS	REACTOME_ACTIVATION_OF_BH3_ONLY_PROTEINS	4/184	30/9847	0.00221127	0.0187292	0.0144146	BID/DYNLL1/SFN/YWHAZ	4	1.72748	REACTOME
REACTOME_FC_EPSILON_RECEPTOR_FCERI_SIGNALING	REACTOME_FC_EPSILON_RECEPTOR_FCERI_SIGNALING	10/184	183/9847	0.00226033	0.0189168	0.014559	HRAS/IGLC3/PSMA7/PSMB2/PSMB3/PSMC4/PSMD7/PSMD8/RAC1/SEM1	10	1.72315	REACTOME
REACTOME_RESPIRATORY_ELECTRON_TRANSPORT_ATP_SYNTHESIS_BY_CHEMIOSMOTIC_COUPLING_AND_HEAT_PRODUCTION_BY_UNCOUPLING_PROTEINS	REACTOME_RESPIRATORY_ELECTRON_TRANSPORT_ATP_SYNTHESIS_BY_CHEMIOSMOTIC_COUPLING_AND_HEAT_PRODUCTION_BY_UNCOUPLING_PROTEINS	8/184	126/9847	0.0024576	0.0199897	0.0153847	COX5B/COX6B1/COX6C/CYCS/NDUFB4/NDUFS5/NDUFS6/UQCRH	8	1.69919	REACTOME
REACTOME_ACTIVATION_OF_BAD_AND_TRANSLOCATION_TO_MITOCHONDRIA	REACTOME_ACTIVATION_OF_BAD_AND_TRANSLOCATION_TO_MITOCHONDRIA	3/184	15/9847	0.00247486	0.0199897	0.0153847	BID/SFN/YWHAZ	3	1.69919	REACTOME
REACTOME_TNFR2_NON_CANONICAL_NF_KB_PATHWAY	REACTOME_TNFR2_NON_CANONICAL_NF_KB_PATHWAY	7/184	99/9847	0.0024878	0.0199897	0.0153847	PSMA7/PSMB2/PSMB3/PSMC4/PSMD7/PSMD8/SEM1	7	1.69919	REACTOME
REACTOME_HSF1_ACTIVATION	REACTOME_HSF1_ACTIVATION	4/184	31/9847	0.00250226	0.0199897	0.0153847	HSP90AA1/HSP90AB1/HSPA6/HSPH1	4	1.69919	REACTOME
REACTOME_INFLUENZA_INFECTION	REACTOME_INFLUENZA_INFECTION	9/184	156/9847	0.00258357	0.0204073	0.0157061	CLTA/HSP90AA1/ISG15/RAN/RPL37/RPL38/RPL39/RPS16/RPS19	9	1.69021	REACTOME
REACTOME_INTERLEUKIN_1_SIGNALING	REACTOME_INTERLEUKIN_1_SIGNALING	7/184	101/9847	0.00278618	0.0217631	0.0167496	PSMA7/PSMB2/PSMB3/PSMC4/PSMD7/PSMD8/SEM1	7	1.66228	REACTOME
REACTOME_ABC_FAMILY_PROTEINS_MEDIATED_TRANSPORT	REACTOME_ABC_FAMILY_PROTEINS_MEDIATED_TRANSPORT	7/184	102/9847	0.0029453	0.0222326	0.017111	PSMA7/PSMB2/PSMB3/PSMC4/PSMD7/PSMD8/SEM1	7	1.65301	REACTOME
REACTOME_DNA_REPLICATION	REACTOME_DNA_REPLICATION	8/184	130/9847	0.00298435	0.0222326	0.017111	ANAPC11/PSMA7/PSMB2/PSMB3/PSMC4/PSMD7/PSMD8/SEM1	8	1.65301	REACTOME
REACTOME_ERCC6_CSB_AND_EHMT2_G9A_POSITIVELY_REGULATE_RRNA_EXPRESSION	REACTOME_ERCC6_CSB_AND_EHMT2_G9A_POSITIVELY_REGULATE_RRNA_EXPRESSION	3/184	16/9847	0.00300441	0.0222326	0.017111	CBX3/HDAC1/HDAC2	3	1.65301	REACTOME
REACTOME_SEMA3A_PAK_DEPENDENT_AXON_REPULSION	REACTOME_SEMA3A_PAK_DEPENDENT_AXON_REPULSION	3/184	16/9847	0.00300441	0.0222326	0.017111	HSP90AA1/HSP90AB1/RAC1	3	1.65301	REACTOME
REACTOME_THE_NLRP3_INFLAMMASOME	REACTOME_THE_NLRP3_INFLAMMASOME	3/184	16/9847	0.00300441	0.0222326	0.017111	HSP90AB1/PYCARD/TXN	3	1.65301	REACTOME
REACTOME_UB_SPECIFIC_PROCESSING_PROTEASES	REACTOME_UB_SPECIFIC_PROCESSING_PROTEASES	9/184	160/9847	0.00306346	0.0222763	0.0171446	ADRM1/PSMA7/PSMB2/PSMB3/PSMC4/PSMD7/PSMD8/SEM1/VDAC2	9	1.65216	REACTOME
REACTOME_CELL_CYCLE_CHECKPOINTS	REACTOME_CELL_CYCLE_CHECKPOINTS	12/184	256/9847	0.00307368	0.0222763	0.0171446	ANAPC11/CDKN2A/DYNLL1/PSMA7/PSMB2/PSMB3/PSMC4/PSMD7/PSMD8/SEM1/SFN/YWHAZ	12	1.65216	REACTOME
REACTOME_RHO_GTPASES_ACTIVATE_PKNS	REACTOME_RHO_GTPASES_ACTIVATE_PKNS	4/184	33/9847	0.00316111	0.0226761	0.0174523	RAC1/RHOC/SFN/YWHAZ	4	1.64443	REACTOME
REACTOME_APOBEC3G_MEDIATED_RESISTANCE_TO_HIV_1_INFECTION	REACTOME_APOBEC3G_MEDIATED_RESISTANCE_TO_HIV_1_INFECTION	2/184	5/9847	0.00334636	0.0237625	0.0182884	HMGA1/PPIA	2	1.62411	REACTOME
REACTOME_FCERI_MEDIATED_NF_KB_ACTIVATION	REACTOME_FCERI_MEDIATED_NF_KB_ACTIVATION	8/184	133/9847	0.00343417	0.0241422	0.0185807	IGLC3/PSMA7/PSMB2/PSMB3/PSMC4/PSMD7/PSMD8/SEM1	8	1.61722	REACTOME
REACTOME_DETOXIFICATION_OF_REACTIVE_OXYGEN_SPECIES	REACTOME_DETOXIFICATION_OF_REACTIVE_OXYGEN_SPECIES	4/184	34/9847	0.00353104	0.0245774	0.0189156	CYCS/ERO1A/GPX2/TXN	4	1.60946	REACTOME
REACTOME_FCGAMMA_RECEPTOR_FCGR_DEPENDENT_PHAGOCYTOSIS	REACTOME_FCGAMMA_RECEPTOR_FCGR_DEPENDENT_PHAGOCYTOSIS	8/184	140/9847	0.00468841	0.0321471	0.0247415	ACTG1/HSP90AA1/HSP90AB1/IGHG1/IGHG4/IGLC3/MYO10/RAC1	8	1.49286	REACTOME
REACTOME_HEDGEHOG_OFF_STATE	REACTOME_HEDGEHOG_OFF_STATE	7/184	111/9847	0.00471002	0.0321471	0.0247415	PSMA7/PSMB2/PSMB3/PSMC4/PSMD7/PSMD8/SEM1	7	1.49286	REACTOME
REACTOME_P75NTR_NEGATIVELY_REGULATES_CELL_CYCLE_VIA_SC1	REACTOME_P75NTR_NEGATIVELY_REGULATES_CELL_CYCLE_VIA_SC1	2/184	6/9847	0.00495795	0.0328815	0.0253067	HDAC1/HDAC2	2	1.48305	REACTOME
REACTOME_SCAVENGING_BY_CLASS_F_RECEPTORS	REACTOME_SCAVENGING_BY_CLASS_F_RECEPTORS	2/184	6/9847	0.00495795	0.0328815	0.0253067	HSP90AA1/HSPH1	2	1.48305	REACTOME
REACTOME_UPTAKE_AND_FUNCTION_OF_DIPHTHERIA_TOXIN	REACTOME_UPTAKE_AND_FUNCTION_OF_DIPHTHERIA_TOXIN	2/184	6/9847	0.00495795	0.0328815	0.0253067	HSP90AA1/HSP90AB1	2	1.48305	REACTOME
REACTOME_COOPERATION_OF_PDCL_PHLP1_AND_TRIC_CCT_IN_G_PROTEIN_BETA_FOLDING	REACTOME_COOPERATION_OF_PDCL_PHLP1_AND_TRIC_CCT_IN_G_PROTEIN_BETA_FOLDING	4/184	38/9847	0.00530413	0.0342092	0.0263285	CCT2/CCT3/CCT5/CCT6A	4	1.46586	REACTOME
REACTOME_GENE_AND_PROTEIN_EXPRESSION_BY_JAK_STAT_SIGNALING_AFTER_INTERLEUKIN_12_STIMULATION	REACTOME_GENE_AND_PROTEIN_EXPRESSION_BY_JAK_STAT_SIGNALING_AFTER_INTERLEUKIN_12_STIMULATION	4/184	38/9847	0.00530413	0.0342092	0.0263285	MIF/PPIA/RALA/TALDO1	4	1.46586	REACTOME
REACTOME_HSF1_DEPENDENT_TRANSACTIVATION	REACTOME_HSF1_DEPENDENT_TRANSACTIVATION	4/184	38/9847	0.00530413	0.0342092	0.0263285	HSP90AA1/HSP90AB1/HSPA6/HSPH1	4	1.46586	REACTOME
REACTOME_TRANSLATION	REACTOME_TRANSLATION	12/184	275/9847	0.00544333	0.0347879	0.0267739	EIF4EBP1/MRPL12/MRPL17/MRPL36/MRPL47/MRPS12/RPL37/RPL38/RPL39/RPS16/RPS19/SEC61G	12	1.45857	REACTOME
REACTOME_GLUCOSE_METABOLISM	REACTOME_GLUCOSE_METABOLISM	6/184	87/9847	0.00567002	0.0359101	0.0276377	ALDOA/GAPDH/GPI/PGK1/PKM/TPI1	6	1.44478	REACTOME
REACTOME_TRANSCRIPTIONAL_REGULATION_BY_RUNX1	REACTOME_TRANSCRIPTIONAL_REGULATION_BY_RUNX1	9/184	176/9847	0.00572622	0.0359422	0.0276624	ACTL6A/HDAC1/PSMA7/PSMB2/PSMB3/PSMC4/PSMD7/PSMD8/SEM1	9	1.44439	REACTOME
REACTOME_ASSOCIATION_OF_TRIC_CCT_WITH_TARGET_PROTEINS_DURING_BIOSYNTHESIS	REACTOME_ASSOCIATION_OF_TRIC_CCT_WITH_TARGET_PROTEINS_DURING_BIOSYNTHESIS	4/184	39/9847	0.00582553	0.036242	0.0278931	CCT2/CCT3/CCT5/CCT6A	4	1.44079	REACTOME
REACTOME_NONSENSE_MEDIATED_DECAY_NMD	REACTOME_NONSENSE_MEDIATED_DECAY_NMD	7/184	116/9847	0.00598382	0.0369002	0.0283996	EIF4A3/RBM8A/RPL37/RPL38/RPL39/RPS16/RPS19	7	1.43297	REACTOME
REACTOME_TRANSCRIPTIONAL_REGULATION_BY_RUNX2	REACTOME_TRANSCRIPTIONAL_REGULATION_BY_RUNX2	7/184	118/9847	0.00655955	0.0400988	0.0308614	PSMA7/PSMB2/PSMB3/PSMC4/PSMD7/PSMD8/SEM1	7	1.39687	REACTOME
REACTOME_INFLAMMASOMES	REACTOME_INFLAMMASOMES	3/184	21/9847	0.00666297	0.0403799	0.0310777	HSP90AB1/PYCARD/TXN	3	1.39383	REACTOME
REACTOME_TCR_SIGNALING	REACTOME_TCR_SIGNALING	7/184	121/9847	0.00749922	0.0450594	0.0346792	PSMA7/PSMB2/PSMB3/PSMC4/PSMD7/PSMD8/SEM1	7	1.34621	REACTOME

## Sheet: Fig5B
ID	Description	GeneRatio	BgRatio	pvalue	p.adjust	qvalue	geneID	Count	p.adjust_new	cell
GO:0032368	regulation of lipid transport	5/24	104/15725	4.41737e-07	0.000364531	0.000200925	ABCA1/APOC1/APOE/MIF/SPP1	5	3.43827	AI_Mac
GO:0006869	lipid transport	7/24	343/15725	5.55687e-07	0.000364531	0.000200925	ABCA1/APOC1/APOE/FABP5/MIF/SLCO2B1/SPP1	7	3.43827	AI_Mac
GO:0010876	lipid localization	7/24	386/15725	1.22726e-06	0.000529389	0.000291793	ABCA1/APOC1/APOE/FABP5/MIF/SLCO2B1/SPP1	7	3.27623	AI_Mac
GO:1905952	regulation of lipid localization	5/24	135/15725	1.61399e-06	0.000529389	0.000291793	ABCA1/APOC1/APOE/MIF/SPP1	5	3.27623	AI_Mac
GO:0032370	positive regulation of lipid transport	4/24	64/15725	2.49387e-06	0.000654391	0.000360692	ABCA1/APOE/MIF/SPP1	4	3.18416	AI_Mac
GO:0034377	plasma lipoprotein particle assembly	3/24	25/15725	7.0279e-06	0.0013773	0.000759153	ABCA1/APOC1/APOE	3	2.86097	AI_Mac
GO:1905954	positive regulation of lipid localization	4/24	84/15725	7.42056e-06	0.0013773	0.000759153	ABCA1/APOE/MIF/SPP1	4	2.86097	AI_Mac
GO:0070374	positive regulation of ERK1 and ERK2 cascade	5/24	189/15725	8.39819e-06	0.0013773	0.000759153	APOE/CCL2/GPNMB/MIF/TREM2	5	2.86097	AI_Mac
GO:0071219	cellular response to molecule of bacterial origin	5/24	199/15725	1.07874e-05	0.00145902	0.000804191	ABCA1/CCL2/CD14/MIF/TREM2	5	2.83594	AI_Mac
GO:0065005	protein-lipid complex assembly	3/24	29/15725	1.11205e-05	0.00145902	0.000804191	ABCA1/APOC1/APOE	3	2.83594	AI_Mac
GO:0002495	antigen processing and presentation of peptide antigen via MHC class II	4/24	97/15725	1.31499e-05	0.00149735	0.000825319	CTSD/CTSL/LGMN/TREM2	4	2.82468	AI_Mac
GO:0002504	antigen processing and presentation of peptide or polysaccharide antigen via MHC class II	4/24	98/15725	1.36955e-05	0.00149735	0.000825319	CTSD/CTSL/LGMN/TREM2	4	2.82468	AI_Mac
GO:0032680	regulation of tumor necrosis factor production	4/24	100/15725	1.48365e-05	0.00149735	0.000825319	CD14/GPNMB/MIF/TREM2	4	2.82468	AI_Mac
GO:1903555	regulation of tumor necrosis factor superfamily cytokine production	4/24	103/15725	1.66774e-05	0.00153397	0.000845504	CD14/GPNMB/MIF/TREM2	4	2.81418	AI_Mac
GO:0032640	tumor necrosis factor production	4/24	106/15725	1.86814e-05	0.00153397	0.000845504	CD14/GPNMB/MIF/TREM2	4	2.81418	AI_Mac
GO:0071216	cellular response to biotic stimulus	5/24	223/15725	1.87069e-05	0.00153397	0.000845504	ABCA1/CCL2/CD14/MIF/TREM2	5	2.81418	AI_Mac
GO:0071706	tumor necrosis factor superfamily cytokine production	4/24	109/15725	2.08571e-05	0.00160968	0.000887236	CD14/GPNMB/MIF/TREM2	4	2.79326	AI_Mac
GO:0015850	organic hydroxy compound transport	5/24	232/15725	2.2632e-05	0.00164962	0.000909252	ABCA1/APOC1/APOE/SLCO2B1/SPP1	5	2.78262	AI_Mac
GO:0042157	lipoprotein metabolic process	4/24	128/15725	3.92281e-05	0.00248065	0.0013673	ABCA1/APOC1/APOE/CTSD	4	2.60543	AI_Mac
GO:0033344	cholesterol efflux	3/24	44/15725	3.97055e-05	0.00248065	0.0013673	ABCA1/APOC1/APOE	3	2.60543	AI_Mac
GO:0071827	plasma lipoprotein particle organization	3/24	44/15725	3.97055e-05	0.00248065	0.0013673	ABCA1/APOC1/APOE	3	2.60543	AI_Mac
GO:0070372	regulation of ERK1 and ERK2 cascade	5/24	270/15725	4.67776e-05	0.00278351	0.00153423	APOE/CCL2/GPNMB/MIF/TREM2	5	2.55541	AI_Mac
GO:0032374	regulation of cholesterol transport	3/24	48/15725	5.16461e-05	0.00278351	0.00153423	ABCA1/APOC1/APOE	3	2.55541	AI_Mac
GO:0071825	protein-lipid complex subunit organization	3/24	48/15725	5.16461e-05	0.00278351	0.00153423	ABCA1/APOC1/APOE	3	2.55541	AI_Mac
GO:0032371	regulation of sterol transport	3/24	49/15725	5.49593e-05	0.00278351	0.00153423	ABCA1/APOC1/APOE	3	2.55541	AI_Mac
GO:0015711	organic anion transport	6/24	468/15725	5.73849e-05	0.00278351	0.00153423	ABCA1/APOC1/APOE/FABP5/MIF/SLCO2B1	6	2.55541	AI_Mac
GO:0046456	icosanoid biosynthetic process	3/24	51/15725	6.19972e-05	0.00278351	0.00153423	ALOX5AP/FABP5/MIF	3	2.55541	AI_Mac
GO:0043312	neutrophil degranulation	6/24	478/15725	6.45432e-05	0.00278351	0.00153423	CD14/CTSD/FABP5/HSPA6/MCEMP1/MIF	6	2.55541	AI_Mac
GO:0070371	ERK1 and ERK2 cascade	5/24	289/15725	6.46258e-05	0.00278351	0.00153423	APOE/CCL2/GPNMB/MIF/TREM2	5	2.55541	AI_Mac
GO:1905517	macrophage migration	3/24	52/15725	6.57271e-05	0.00278351	0.00153423	CCL2/MIF/TREM2	3	2.55541	AI_Mac
GO:0002283	neutrophil activation involved in immune response	6/24	481/15725	6.6825e-05	0.00278351	0.00153423	CD14/CTSD/FABP5/HSPA6/MCEMP1/MIF	6	2.55541	AI_Mac
GO:0002446	neutrophil mediated immunity	6/24	492/15725	7.57523e-05	0.00278351	0.00153423	CD14/CTSD/FABP5/HSPA6/MCEMP1/MIF	6	2.55541	AI_Mac
GO:0042119	neutrophil activation	6/24	492/15725	7.57523e-05	0.00278351	0.00153423	CD14/CTSD/FABP5/HSPA6/MCEMP1/MIF	6	2.55541	AI_Mac
GO:0006636	unsaturated fatty acid biosynthetic process	3/24	55/15725	7.77908e-05	0.00278351	0.00153423	ALOX5AP/FABP5/MIF	3	2.55541	AI_Mac
GO:0006633	fatty acid biosynthetic process	4/24	153/15725	7.8675e-05	0.00278351	0.00153423	ALOX5AP/APOC1/FABP5/MIF	4	2.55541	AI_Mac
GO:0036230	granulocyte activation	6/24	498/15725	8.10104e-05	0.00278351	0.00153423	CD14/CTSD/FABP5/HSPA6/MCEMP1/MIF	6	2.55541	AI_Mac
GO:0008202	steroid metabolic process	5/24	304/15725	8.21149e-05	0.00278351	0.00153423	ABCA1/APOC1/APOE/LGMN/SPP1	5	2.55541	AI_Mac
GO:1901214	regulation of neuron death	5/24	307/15725	8.60131e-05	0.00278351	0.00153423	APOE/CCL2/GPNMB/LGMN/NUPR1	5	2.55541	AI_Mac
GO:0031663	lipopolysaccharide-mediated signaling pathway	3/24	57/15725	8.65868e-05	0.00278351	0.00153423	CCL2/CD14/MIF	3	2.55541	AI_Mac
GO:0015718	monocarboxylic acid transport	4/24	158/15725	8.91317e-05	0.00278351	0.00153423	APOE/FABP5/MIF/SLCO2B1	4	2.55541	AI_Mac
GO:0050806	positive regulation of synaptic transmission	4/24	160/15725	9.35852e-05	0.00278351	0.00153423	APOE/CCL2/LGMN/S100B	4	2.55541	AI_Mac
GO:0032496	response to lipopolysaccharide	5/24	313/15725	9.42373e-05	0.00278351	0.00153423	ABCA1/CCL2/CD14/MIF/TREM2	5	2.55541	AI_Mac
GO:0010872	regulation of cholesterol esterification	2/24	10/15725	9.9714e-05	0.00278351	0.00153423	APOC1/APOE	2	2.55541	AI_Mac
GO:0070391	response to lipoteichoic acid	2/24	10/15725	9.9714e-05	0.00278351	0.00153423	CD14/TREM2	2	2.55541	AI_Mac
GO:0071223	cellular response to lipoteichoic acid	2/24	10/15725	9.9714e-05	0.00278351	0.00153423	CD14/TREM2	2	2.55541	AI_Mac
GO:0150104	transport across blood-brain barrier	2/24	10/15725	9.9714e-05	0.00278351	0.00153423	APOE/FABP5	2	2.55541	AI_Mac
GO:2000425	regulation of apoptotic cell clearance	2/24	10/15725	9.9714e-05	0.00278351	0.00153423	CCL2/TREM2	2	2.55541	AI_Mac
GO:0002237	response to molecule of bacterial origin	5/24	329/15725	0.000119153	0.00325685	0.00179514	ABCA1/CCL2/CD14/MIF/TREM2	5	2.4872	AI_Mac
GO:0010232	vascular transport	2/24	11/15725	0.000121759	0.00326016	0.00179696	APOE/FABP5	2	2.48676	AI_Mac
GO:0015909	long-chain fatty acid transport	3/24	66/15725	0.000134199	0.00352139	0.00194094	APOE/FABP5/MIF	3	2.45329	AI_Mac
GO:0032488	Cdc42 protein signal transduction	2/24	12/15725	0.000145975	0.00368305	0.00203005	ABCA1/APOE	2	2.43379	AI_Mac
GO:0034380	high-density lipoprotein particle assembly	2/24	12/15725	0.000145975	0.00368305	0.00203005	ABCA1/APOE	2	2.43379	AI_Mac
GO:0070997	neuron death	5/24	345/15725	0.000148861	0.00368501	0.00203113	APOE/CCL2/GPNMB/LGMN/NUPR1	5	2.43356	AI_Mac
GO:0045862	positive regulation of proteolysis	5/24	347/15725	0.000152941	0.00371589	0.00204815	APOE/CTSD/LGMN/NUPR1/TREM2	5	2.42994	AI_Mac
GO:0048002	antigen processing and presentation of peptide antigen	4/24	186/15725	0.000167329	0.00399156	0.0022001	CTSD/CTSL/LGMN/TREM2	4	2.39886	AI_Mac
GO:0150078	positive regulation of neuroinflammatory response	2/24	13/15725	0.000172355	0.00403802	0.00222571	NUPR1/TREM2	2	2.39383	AI_Mac
GO:0071222	cellular response to lipopolysaccharide	4/24	191/15725	0.000185272	0.0042645	0.00235054	ABCA1/CCL2/CD14/MIF	4	2.37013	AI_Mac
GO:0034433	steroid esterification	2/24	14/15725	0.000200893	0.00432085	0.0023816	APOC1/APOE	2	2.36443	AI_Mac
GO:0034434	sterol esterification	2/24	14/15725	0.000200893	0.00432085	0.0023816	APOC1/APOE	2	2.36443	AI_Mac
GO:0034435	cholesterol esterification	2/24	14/15725	0.000200893	0.00432085	0.0023816	APOC1/APOE	2	2.36443	AI_Mac
GO:0070207	protein homotrimerization	2/24	14/15725	0.000200893	0.00432085	0.0023816	ALOX5AP/MIF	2	2.36443	AI_Mac
GO:0030100	regulation of endocytosis	4/24	197/15725	0.000208595	0.00441413	0.00243301	APOC1/APOE/CD14/TREM2	4	2.35515	AI_Mac
GO:0097006	regulation of plasma lipoprotein particle levels	3/24	78/15725	0.000220442	0.00459079	0.00253038	ABCA1/APOC1/APOE	3	2.33811	AI_Mac
GO:1901215	negative regulation of neuron death	4/24	201/15725	0.000225277	0.0046036	0.00253745	APOE/CCL2/GPNMB/LGMN	4	2.3369	AI_Mac
GO:0042159	lipoprotein catabolic process	2/24	15/15725	0.000231584	0.0046036	0.00253745	APOE/CTSD	2	2.3369	AI_Mac
GO:0043691	reverse cholesterol transport	2/24	15/15725	0.000231584	0.0046036	0.00253745	ABCA1/APOE	2	2.3369	AI_Mac
GO:0043523	regulation of neuron apoptotic process	4/24	204/15725	0.000238406	0.00463416	0.00255429	APOE/CCL2/LGMN/NUPR1	4	2.33403	AI_Mac
GO:0030301	cholesterol transport	3/24	81/15725	0.000246486	0.00463416	0.00255429	ABCA1/APOC1/APOE	3	2.33403	AI_Mac
GO:0002685	regulation of leukocyte migration	4/24	206/15725	0.00024746	0.00463416	0.00255429	CCL2/LGMN/MIF/TREM2	4	2.33403	AI_Mac
GO:0015914	phospholipid transport	3/24	82/15725	0.000255591	0.00463416	0.00255429	ABCA1/APOC1/APOE	3	2.33403	AI_Mac
GO:0097529	myeloid leukocyte migration	4/24	208/15725	0.000256759	0.00463416	0.00255429	CCL2/LGMN/MIF/TREM2	4	2.33403	AI_Mac
GO:0034375	high-density lipoprotein particle remodeling	2/24	16/15725	0.00026442	0.00463416	0.00255429	APOC1/APOE	2	2.33403	AI_Mac
GO:0070206	protein trimerization	2/24	16/15725	0.00026442	0.00463416	0.00255429	ALOX5AP/MIF	2	2.33403	AI_Mac
GO:1900221	regulation of amyloid-beta clearance	2/24	16/15725	0.00026442	0.00463416	0.00255429	APOE/TREM2	2	2.33403	AI_Mac
GO:0060291	long-term synaptic potentiation	3/24	83/15725	0.00026491	0.00463416	0.00255429	APOE/LGMN/S100B	3	2.33403	AI_Mac
GO:0050920	regulation of chemotaxis	4/24	214/15725	0.000286171	0.00494021	0.00272298	CCL2/LGMN/MIF/TREM2	4	2.30625	AI_Mac
GO:0006641	triglyceride metabolic process	3/24	86/15725	0.000294181	0.00501253	0.00276284	APOC1/APOE/FABP5	3	2.29994	AI_Mac
GO:0072330	monocarboxylic acid biosynthetic process	4/24	221/15725	0.000323465	0.00544085	0.00299893	ALOX5AP/APOC1/FABP5/MIF	4	2.26433	AI_Mac
GO:0015908	fatty acid transport	3/24	90/15725	0.000336352	0.0055148	0.00303969	APOE/FABP5/MIF	3	2.25847	AI_Mac
GO:0002689	negative regulation of leukocyte chemotaxis	2/24	18/15725	0.000336508	0.0055148	0.00303969	CCL2/MIF	2	2.25847	AI_Mac
GO:0019882	antigen processing and presentation	4/24	224/15725	0.000340471	0.0055148	0.00303969	CTSD/CTSL/LGMN/TREM2	4	2.25847	AI_Mac
GO:0062014	negative regulation of small molecule metabolic process	3/24	91/15725	0.000347471	0.00554638	0.0030571	APOC1/APOE/NUPR1	3	2.25599	AI_Mac
GO:0062012	regulation of small molecule metabolic process	5/24	415/15725	0.000350876	0.00554638	0.0030571	APOC1/APOE/FABP5/NUPR1/TREM2	5	2.25599	AI_Mac
GO:0015918	sterol transport	3/24	93/15725	0.000370414	0.00578551	0.0031889	ABCA1/APOC1/APOE	3	2.23766	AI_Mac
GO:0010875	positive regulation of cholesterol efflux	2/24	19/15725	0.000375747	0.00579976	0.00319675	ABCA1/APOE	2	2.23659	AI_Mac
GO:1901570	fatty acid derivative biosynthetic process	3/24	94/15725	0.000382242	0.00583142	0.00321421	ALOX5AP/FABP5/MIF	3	2.23423	AI_Mac
GO:0019886	antigen processing and presentation of exogenous peptide antigen via MHC class II	3/24	95/15725	0.000394312	0.00594641	0.00327759	CTSD/CTSL/LGMN	3	2.22575	AI_Mac
GO:0051402	neuron apoptotic process	4/24	234/15725	0.000401812	0.00599066	0.00330197	APOE/CCL2/LGMN/NUPR1	4	2.22253	AI_Mac
GO:0099177	regulation of trans-synaptic signaling	5/24	430/15725	0.000413041	0.00608888	0.00335611	APOE/CCL2/FABP5/LGMN/S100B	5	2.21546	AI_Mac
GO:0045807	positive regulation of endocytosis	3/24	97/15725	0.000419182	0.00611075	0.00336817	APOE/CD14/TREM2	3	2.21391	AI_Mac
GO:0033559	unsaturated fatty acid metabolic process	3/24	106/15725	0.000543568	0.00783694	0.00431962	ALOX5AP/FABP5/MIF	3	2.10585	AI_Mac
GO:0002790	peptide secretion	5/24	462/15725	0.000573342	0.0080988	0.00446396	ABCA1/APOE/CD14/MIF/TREM2	5	2.09158	AI_Mac
GO:0006690	icosanoid metabolic process	3/24	108/15725	0.000574077	0.0080988	0.00446396	ALOX5AP/FABP5/MIF	3	2.09158	AI_Mac
GO:0043270	positive regulation of ion transport	4/24	262/15725	0.000615401	0.00858942	0.00473438	APOE/CCL2/MIF/TREM2	4	2.06604	AI_Mac
GO:0006638	neutral lipid metabolic process	3/24	113/15725	0.000655094	0.00895295	0.00493475	APOC1/APOE/FABP5	3	2.04803	AI_Mac
GO:0006639	acylglycerol metabolic process	3/24	113/15725	0.000655094	0.00895295	0.00493475	APOC1/APOE/FABP5	3	2.04803	AI_Mac
GO:0006706	steroid catabolic process	2/24	26/15725	0.000709495	0.0094026	0.00518259	APOE/SPP1	2	2.02675	AI_Mac
GO:0044788	modulation by host of viral process	2/24	26/15725	0.000709495	0.0094026	0.00518259	APOE/IFI27	2	2.02675	AI_Mac
GO:0045940	positive regulation of steroid metabolic process	2/24	26/15725	0.000709495	0.0094026	0.00518259	APOC1/APOE	2	2.02675	AI_Mac
GO:0007613	memory	3/24	118/15725	0.000743084	0.00947537	0.00522271	APOE/LGMN/S100B	3	2.0234	AI_Mac
GO:0001516	prostaglandin biosynthetic process	2/24	27/15725	0.000765541	0.00947537	0.00522271	FABP5/MIF	2	2.0234	AI_Mac
GO:0032373	positive regulation of sterol transport	2/24	27/15725	0.000765541	0.00947537	0.00522271	ABCA1/APOE	2	2.0234	AI_Mac
GO:0032376	positive regulation of cholesterol transport	2/24	27/15725	0.000765541	0.00947537	0.00522271	ABCA1/APOE	2	2.0234	AI_Mac
GO:0034368	protein-lipid complex remodeling	2/24	27/15725	0.000765541	0.00947537	0.00522271	APOC1/APOE	2	2.0234	AI_Mac
GO:0034369	plasma lipoprotein particle remodeling	2/24	27/15725	0.000765541	0.00947537	0.00522271	APOC1/APOE	2	2.0234	AI_Mac
GO:0046457	prostanoid biosynthetic process	2/24	27/15725	0.000765541	0.00947537	0.00522271	FABP5/MIF	2	2.0234	AI_Mac
GO:0002688	regulation of leukocyte chemotaxis	3/24	120/15725	0.000780285	0.00956761	0.00527355	CCL2/LGMN/MIF	3	2.0192	AI_Mac
GO:0034367	protein-containing complex remodeling	2/24	28/15725	0.000823661	0.00991416	0.00546456	APOC1/APOE	2	2.00374	AI_Mac
GO:0055094	response to lipoprotein particle	2/24	28/15725	0.000823661	0.00991416	0.00546456	ABCA1/APOE	2	2.00374	AI_Mac
GO:0015748	organophosphate ester transport	3/24	123/15725	0.000838282	0.00999842	0.00551101	ABCA1/APOC1/APOE	3	2.00007	AI_Mac
GO:0010874	regulation of cholesterol efflux	2/24	29/15725	0.000883849	0.0104469	0.00575822	ABCA1/APOE	2	1.98101	AI_Mac
GO:0050680	negative regulation of epithelial cell proliferation	3/24	127/15725	0.000919786	0.0107746	0.00593885	APOE/CCL2/NUPR1	3	1.9676	AI_Mac
GO:0071402	cellular response to lipoprotein particle stimulus	2/24	30/15725	0.000946099	0.0109848	0.00605468	ABCA1/APOE	2	1.95921	AI_Mac
GO:0033028	myeloid cell apoptotic process	2/24	31/15725	0.00101041	0.0115274	0.00635377	CTSL/MIF	2	1.93827	AI_Mac
GO:0050715	positive regulation of cytokine secretion	2/24	31/15725	0.00101041	0.0115274	0.00635377	CD14/MIF	2	1.93827	AI_Mac
GO:1903532	positive regulation of secretion by cell	4/24	304/15725	0.00107205	0.0120745	0.0066553	CD14/MIF/SPP1/TREM2	4	1.91813	AI_Mac
GO:0150077	regulation of neuroinflammatory response	2/24	32/15725	0.00107676	0.0120745	0.0066553	NUPR1/TREM2	2	1.91813	AI_Mac
GO:0006898	receptor-mediated endocytosis	4/24	308/15725	0.00112529	0.0125117	0.00689628	APOC1/APOE/CD14/CTSL	4	1.90268	AI_Mac
GO:0016042	lipid catabolic process	4/24	311/15725	0.00116642	0.01286	0.00708828	APOC1/APOE/FABP5/SPP1	4	1.89076	AI_Mac
GO:0032801	receptor catabolic process	2/24	34/15725	0.0012156	0.0131511	0.00724873	APOE/LGMN	2	1.88104	AI_Mac
GO:0008203	cholesterol metabolic process	3/24	140/15725	0.00121893	0.0131511	0.00724873	ABCA1/APOC1/APOE	3	1.88104	AI_Mac
GO:0046942	carboxylic acid transport	4/24	315/15725	0.00122289	0.0131511	0.00724873	APOE/FABP5/MIF/SLCO2B1	4	1.88104	AI_Mac
GO:0015849	organic acid transport	4/24	318/15725	0.0012665	0.0133853	0.00737781	APOE/FABP5/MIF/SLCO2B1	4	1.87337	AI_Mac
GO:0043524	negative regulation of neuron apoptotic process	3/24	142/15725	0.00126977	0.0133853	0.00737781	APOE/CCL2/LGMN	3	1.87337	AI_Mac
GO:0050708	regulation of protein secretion	4/24	319/15725	0.00128127	0.0133853	0.00737781	APOE/CD14/MIF/TREM2	4	1.87337	AI_Mac
GO:0097242	amyloid-beta clearance	2/24	35/15725	0.00128808	0.0133853	0.00737781	APOE/TREM2	2	1.87337	AI_Mac
GO:0002224	toll-like receptor signaling pathway	3/24	143/15725	0.00129568	0.0133853	0.00737781	CD14/CTSL/LGMN	3	1.87337	AI_Mac
GO:1903364	positive regulation of cellular protein catabolic process	3/24	144/15725	0.00132193	0.0135497	0.00746844	APOE/NUPR1/TREM2	3	1.86807	AI_Mac
GO:0051047	positive regulation of secretion	4/24	324/15725	0.00135696	0.0138011	0.00760697	CD14/MIF/SPP1/TREM2	4	1.86009	AI_Mac
GO:0010977	negative regulation of neuron projection development	3/24	147/15725	0.00140267	0.0141562	0.00780271	APOE/PMP22/SPP1	3	1.84905	AI_Mac
GO:0019058	viral life cycle	4/24	329/15725	0.00143575	0.0143794	0.00792574	APOE/CCL2/CTSL/IFI27	4	1.84226	AI_Mac
GO:1902652	secondary alcohol metabolic process	3/24	149/15725	0.00145819	0.0144935	0.00798866	ABCA1/APOC1/APOE	3	1.83883	AI_Mac
GO:0046394	carboxylic acid biosynthetic process	4/24	332/15725	0.00148453	0.0146444	0.00807179	ALOX5AP/APOC1/FABP5/MIF	4	1.83433	AI_Mac
GO:0016053	organic acid biosynthetic process	4/24	333/15725	0.00150104	0.0146968	0.00810069	ALOX5AP/APOC1/FABP5/MIF	4	1.83278	AI_Mac
GO:1904646	cellular response to amyloid-beta	2/24	38/15725	0.00151764	0.0147492	0.00812956	LGMN/TREM2	2	1.83123	AI_Mac
GO:0001937	negative regulation of endothelial cell proliferation	2/24	39/15725	0.00159818	0.0151943	0.00837491	APOE/CCL2	2	1.81832	AI_Mac
GO:0048246	macrophage chemotaxis	2/24	39/15725	0.00159818	0.0151943	0.00837491	CCL2/MIF	2	1.81832	AI_Mac
GO:0140353	lipid export from cell	2/24	39/15725	0.00159818	0.0151943	0.00837491	MIF/SPP1	2	1.81832	AI_Mac
GO:0016125	sterol metabolic process	3/24	155/15725	0.00163301	0.0154137	0.00849585	ABCA1/APOC1/APOE	3	1.81209	AI_Mac
GO:1905521	regulation of macrophage migration	2/24	40/15725	0.00168073	0.0157508	0.00868167	MIF/TREM2	2	1.8027	AI_Mac
GO:0002791	regulation of peptide secretion	4/24	348/15725	0.0017645	0.0160836	0.0088651	APOE/CD14/MIF/TREM2	4	1.79362	AI_Mac
GO:0120009	intermembrane lipid transfer	2/24	41/15725	0.00176528	0.0160836	0.0088651	ABCA1/APOE	2	1.79362	AI_Mac
GO:1903580	positive regulation of ATP metabolic process	2/24	41/15725	0.00176528	0.0160836	0.0088651	NUPR1/TREM2	2	1.79362	AI_Mac
GO:1905953	negative regulation of lipid localization	2/24	41/15725	0.00176528	0.0160836	0.0088651	ABCA1/APOC1	2	1.79362	AI_Mac
GO:1901568	fatty acid derivative metabolic process	3/24	161/15725	0.00182047	0.0164721	0.00907921	ALOX5AP/FABP5/MIF	3	1.78325	AI_Mac
GO:0032102	negative regulation of response to external stimulus	4/24	356/15725	0.00191746	0.0171278	0.00944061	APOE/CCL2/MIF/SPP1	4	1.7663	AI_Mac
GO:0050714	positive regulation of protein secretion	3/24	164/15725	0.00191904	0.0171278	0.00944061	CD14/MIF/TREM2	3	1.7663	AI_Mac
GO:0042304	regulation of fatty acid biosynthetic process	2/24	43/15725	0.00194034	0.0172009	0.00948091	APOC1/FABP5	2	1.76445	AI_Mac
GO:0006909	phagocytosis	4/24	360/15725	0.00199731	0.017587	0.00969376	ABCA1/CCL2/CD14/TREM2	4	1.75481	AI_Mac
GO:0030574	collagen catabolic process	2/24	44/15725	0.00203085	0.0176455	0.009726	CTSD/CTSL	2	1.75337	AI_Mac
GO:0042771	intrinsic apoptotic signaling pathway in response to DNA damage by p53 class mediator	2/24	44/15725	0.00203085	0.0176455	0.009726	MIF/NUPR1	2	1.75337	AI_Mac
GO:0006631	fatty acid metabolic process	4/24	363/15725	0.00205869	0.0177698	0.00979448	ALOX5AP/APOC1/FABP5/MIF	4	1.75032	AI_Mac
GO:0002686	negative regulation of leukocyte migration	2/24	45/15725	0.00212333	0.0180897	0.00997081	CCL2/MIF	2	1.74257	AI_Mac
GO:1900271	regulation of long-term synaptic potentiation	2/24	45/15725	0.00212333	0.0180897	0.00997081	APOE/LGMN	2	1.74257	AI_Mac
GO:0002478	antigen processing and presentation of exogenous peptide antigen	3/24	171/15725	0.00216188	0.0182993	0.0100863	CTSD/CTSL/LGMN	3	1.73757	AI_Mac
GO:0006692	prostanoid metabolic process	2/24	46/15725	0.00221778	0.018416	0.0101507	FABP5/MIF	2	1.7348	AI_Mac
GO:0006693	prostaglandin metabolic process	2/24	46/15725	0.00221778	0.018416	0.0101507	FABP5/MIF	2	1.7348	AI_Mac
GO:0032720	negative regulation of tumor necrosis factor production	2/24	46/15725	0.00221778	0.018416	0.0101507	GPNMB/TREM2	2	1.7348	AI_Mac
GO:0034381	plasma lipoprotein particle clearance	2/24	47/15725	0.0023142	0.0190958	0.0105253	APOC1/APOE	2	1.71906	AI_Mac
GO:0031345	negative regulation of cell projection organization	3/24	176/15725	0.00234655	0.0192417	0.0106058	APOE/PMP22/SPP1	3	1.71576	AI_Mac
GO:1903556	negative regulation of tumor necrosis factor superfamily cytokine production	2/24	48/15725	0.00241257	0.0195388	0.0107696	GPNMB/TREM2	2	1.7091	AI_Mac
GO:1904645	response to amyloid-beta	2/24	48/15725	0.00241257	0.0195388	0.0107696	LGMN/TREM2	2	1.7091	AI_Mac
GO:0019884	antigen processing and presentation of exogenous antigen	3/24	179/15725	0.00246193	0.0198162	0.0109225	CTSD/CTSL/LGMN	3	1.70298	AI_Mac
GO:0032760	positive regulation of tumor necrosis factor production	2/24	49/15725	0.00251289	0.0199813	0.0110134	CD14/MIF	2	1.69938	AI_Mac
GO:0051055	negative regulation of lipid biosynthetic process	2/24	49/15725	0.00251289	0.0199813	0.0110134	APOC1/APOE	2	1.69938	AI_Mac
GO:0043277	apoptotic cell clearance	2/24	50/15725	0.00261516	0.0206692	0.0113926	CCL2/TREM2	2	1.68468	AI_Mac
GO:0002793	positive regulation of peptide secretion	3/24	185/15725	0.00270313	0.0209872	0.0115679	CD14/MIF/TREM2	3	1.67805	AI_Mac
GO:0048167	regulation of synaptic plasticity	3/24	185/15725	0.00270313	0.0209872	0.0115679	APOE/LGMN/S100B	3	1.67805	AI_Mac
GO:0048168	regulation of neuronal synaptic plasticity	2/24	51/15725	0.00271937	0.0209872	0.0115679	APOE/S100B	2	1.67805	AI_Mac
GO:1903557	positive regulation of tumor necrosis factor superfamily cytokine production	2/24	51/15725	0.00271937	0.0209872	0.0115679	CD14/MIF	2	1.67805	AI_Mac
GO:0061136	regulation of proteasomal protein catabolic process	3/24	186/15725	0.0027447	0.0210587	0.0116073	APOE/NUPR1/TREM2	3	1.67657	AI_Mac
GO:0046890	regulation of lipid biosynthetic process	3/24	187/15725	0.00278666	0.0212564	0.0117163	APOC1/APOE/FABP5	3	1.67251	AI_Mac
GO:0008347	glial cell migration	2/24	52/15725	0.00282552	0.0214282	0.011811	CCL2/TREM2	2	1.66901	AI_Mac
GO:0019216	regulation of lipid metabolic process	4/24	397/15725	0.00284884	0.0214809	0.01184	ABCA1/APOC1/APOE/FABP5	4	1.66795	AI_Mac
GO:0043030	regulation of macrophage activation	2/24	53/15725	0.00293359	0.0218686	0.0120537	MIF/TREM2	2	1.66018	AI_Mac
GO:0050707	regulation of cytokine secretion	2/24	53/15725	0.00293359	0.0218686	0.0120537	CD14/MIF	2	1.66018	AI_Mac
GO:0002221	pattern recognition receptor signaling pathway	3/24	191/15725	0.0029585	0.0219297	0.0120874	CD14/CTSL/LGMN	3	1.65897	AI_Mac
GO:1903793	positive regulation of anion transport	2/24	54/15725	0.00304359	0.0224337	0.0123652	APOE/MIF	2	1.6491	AI_Mac
GO:0031638	zymogen activation	2/24	55/15725	0.00315551	0.0230002	0.0126774	CTSL/LGMN	2	1.63827	AI_Mac
GO:0055081	anion homeostasis	2/24	55/15725	0.00315551	0.0230002	0.0126774	ABCA1/APOE	2	1.63827	AI_Mac
GO:0050922	negative regulation of chemotaxis	2/24	58/15725	0.00350271	0.0252503	0.0139177	CCL2/MIF	2	1.59773	AI_Mac
GO:0051851	modulation by host of symbiont process	2/24	58/15725	0.00350271	0.0252503	0.0139177	APOE/IFI27	2	1.59773	AI_Mac
GO:0009306	protein secretion	4/24	424/15725	0.00360922	0.025876	0.0142625	APOE/CD14/MIF/TREM2	4	1.5871	AI_Mac
GO:0035592	establishment of protein localization to extracellular region	4/24	425/15725	0.0036398	0.0259533	0.0143052	APOE/CD14/MIF/TREM2	4	1.58581	AI_Mac
GO:0050918	positive chemotaxis	2/24	60/15725	0.00374367	0.0265494	0.0146337	GPNMB/MIF	2	1.57595	AI_Mac
GO:0050804	modulation of chemical synaptic transmission	4/24	429/15725	0.00376386	0.0265494	0.0146337	APOE/CCL2/LGMN/S100B	4	1.57595	AI_Mac
GO:0071692	protein localization to extracellular region	4/24	431/15725	0.00382697	0.0268502	0.0147995	APOE/CD14/MIF/TREM2	4	1.57105	AI_Mac
GO:0035914	skeletal muscle cell differentiation	2/24	61/15725	0.00386698	0.0269866	0.0148747	NUPR1/S100B	2	1.56885	AI_Mac
GO:0045665	negative regulation of neuron differentiation	3/24	211/15725	0.00391559	0.0271812	0.014982	APOE/PMP22/SPP1	3	1.56573	AI_Mac
GO:0002548	monocyte chemotaxis	2/24	62/15725	0.00399217	0.0274226	0.015115	CCL2/LGMN	2	1.56189	AI_Mac
GO:0032642	regulation of chemokine production	2/24	62/15725	0.00399217	0.0274226	0.015115	MIF/TREM2	2	1.56189	AI_Mac
GO:1903050	regulation of proteolysis involved in cellular protein catabolic process	3/24	216/15725	0.00418107	0.0285706	0.0157478	APOE/NUPR1/TREM2	3	1.54408	AI_Mac
GO:0045732	positive regulation of protein catabolic process	3/24	217/15725	0.00423545	0.0287923	0.01587	APOE/NUPR1/TREM2	3	1.54072	AI_Mac
GO:0046503	glycerolipid catabolic process	2/24	65/15725	0.00437895	0.0294611	0.0162386	APOC1/FABP5	2	1.53075	AI_Mac
GO:2001259	positive regulation of cation channel activity	2/24	65/15725	0.00437895	0.0294611	0.0162386	CCL2/TREM2	2	1.53075	AI_Mac
GO:0030595	leukocyte chemotaxis	3/24	220/15725	0.00440119	0.0294611	0.0162386	CCL2/LGMN/MIF	3	1.53075	AI_Mac
GO:0050663	cytokine secretion	2/24	66/15725	0.0045116	0.0297448	0.016395	CD14/MIF	2	1.52659	AI_Mac
GO:0050766	positive regulation of phagocytosis	2/24	66/15725	0.0045116	0.0297448	0.016395	CCL2/TREM2	2	1.52659	AI_Mac
GO:0150076	neuroinflammatory response	2/24	66/15725	0.0045116	0.0297448	0.016395	NUPR1/TREM2	2	1.52659	AI_Mac
GO:0009636	response to toxic substance	3/24	228/15725	0.00486238	0.0318972	0.0175813	ALOX5AP/APOE/NUPR1	3	1.49625	AI_Mac
GO:0032602	chemokine production	2/24	69/15725	0.00492063	0.0321187	0.0177034	MIF/TREM2	2	1.49324	AI_Mac
GO:0010498	proteasomal protein catabolic process	4/24	471/15725	0.00524568	0.034071	0.0187795	APOE/IFI27/NUPR1/TREM2	4	1.46762	AI_Mac
GO:0034103	regulation of tissue remodeling	2/24	74/15725	0.00563898	0.036445	0.020088	GPNMB/SPP1	2	1.43836	AI_Mac
GO:0019915	lipid storage	2/24	75/15725	0.0057881	0.0370438	0.0204181	ABCA1/APOE	2	1.43128	AI_Mac
GO:0072332	intrinsic apoptotic signaling pathway by p53 class mediator	2/24	75/15725	0.0057881	0.0370438	0.0204181	MIF/NUPR1	2	1.43128	AI_Mac
GO:0022604	regulation of cell morphogenesis	4/24	487/15725	0.00590091	0.0375825	0.020715	APOE/CCL2/S100B/SPP1	4	1.42501	AI_Mac
GO:1904035	regulation of epithelial cell apoptotic process	2/24	76/15725	0.00593901	0.0376424	0.020748	CCL2/NUPR1	2	1.42432	AI_Mac
GO:0031330	negative regulation of cellular catabolic process	3/24	247/15725	0.00607218	0.0383014	0.0211113	APOC1/NUPR1/TREM2	3	1.41679	AI_Mac
GO:0050900	leukocyte migration	4/24	493/15725	0.00616019	0.0386707	0.0213148	CCL2/LGMN/MIF/TREM2	4	1.41262	AI_Mac
GO:0042632	cholesterol homeostasis	2/24	78/15725	0.00624624	0.0387102	0.0213366	ABCA1/APOE	2	1.41217	AI_Mac
GO:0048708	astrocyte differentiation	2/24	78/15725	0.00624624	0.0387102	0.0213366	S100B/TREM2	2	1.41217	AI_Mac
GO:1903362	regulation of cellular protein catabolic process	3/24	250/15725	0.00627823	0.0387102	0.0213366	APOE/NUPR1/TREM2	3	1.41217	AI_Mac
GO:0032103	positive regulation of response to external stimulus	4/24	496/15725	0.00629266	0.0387102	0.0213366	LGMN/MIF/NUPR1/TREM2	4	1.41217	AI_Mac
GO:0007611	learning or memory	3/24	251/15725	0.00634785	0.0387102	0.0213366	APOE/LGMN/S100B	3	1.41217	AI_Mac
GO:0051702	interaction with symbiont	2/24	79/15725	0.00640253	0.0387102	0.0213366	APOE/IFI27	2	1.41217	AI_Mac
GO:0055092	sterol homeostasis	2/24	79/15725	0.00640253	0.0387102	0.0213366	ABCA1/APOE	2	1.41217	AI_Mac
GO:1901224	positive regulation of NIK/NF-kappaB signaling	2/24	79/15725	0.00640253	0.0387102	0.0213366	CD14/TREM2	2	1.41217	AI_Mac
GO:0046470	phosphatidylcholine metabolic process	2/24	80/15725	0.00656061	0.0393037	0.0216637	APOC1/FABP5	2	1.40557	AI_Mac
GO:0097061	dendritic spine organization	2/24	80/15725	0.00656061	0.0393037	0.0216637	APOE/LGMN	2	1.40557	AI_Mac
GO:0030336	negative regulation of cell migration	3/24	255/15725	0.00663094	0.0395392	0.0217935	APOE/CCL2/MIF	3	1.40297	AI_Mac
GO:0010507	negative regulation of autophagy	2/24	81/15725	0.00672046	0.0395392	0.0217935	NUPR1/TREM2	2	1.40297	AI_Mac
GO:0048145	regulation of fibroblast proliferation	2/24	81/15725	0.00672046	0.0395392	0.0217935	MIF/NUPR1	2	1.40297	AI_Mac
GO:0071277	cellular response to calcium ion	2/24	81/15725	0.00672046	0.0395392	0.0217935	ALOX5AP/LGMN	2	1.40297	AI_Mac
GO:0035023	regulation of Rho protein signal transduction	2/24	82/15725	0.00688208	0.0401302	0.0221192	ABCA1/APOE	2	1.39653	AI_Mac
GO:0048144	fibroblast proliferation	2/24	82/15725	0.00688208	0.0401302	0.0221192	MIF/NUPR1	2	1.39653	AI_Mac
GO:0045833	negative regulation of lipid metabolic process	2/24	84/15725	0.00721061	0.0418598	0.0230726	APOC1/APOE	2	1.3782	AI_Mac
GO:0019217	regulation of fatty acid metabolic process	2/24	86/15725	0.00754617	0.0434236	0.0239345	APOC1/FABP5	2	1.36227	AI_Mac
GO:0070098	chemokine-mediated signaling pathway	2/24	86/15725	0.00754617	0.0434236	0.0239345	CCL2/TREM2	2	1.36227	AI_Mac
GO:2000146	negative regulation of cell motility	3/24	268/15725	0.00760288	0.0435589	0.0240091	APOE/CCL2/MIF	3	1.36092	AI_Mac
GO:1903035	negative regulation of response to wounding	2/24	87/15725	0.00771656	0.0440179	0.0242621	APOE/SPP1	2	1.35637	AI_Mac
GO:0106027	neuron projection organization	2/24	88/15725	0.00788869	0.0448051	0.024696	APOE/LGMN	2	1.34867	AI_Mac
GO:0050768	negative regulation of neurogenesis	3/24	273/15725	0.00799809	0.0452306	0.0249305	APOE/PMP22/SPP1	3	1.34457	AI_Mac
GO:0098869	cellular oxidant detoxification	2/24	89/15725	0.00806256	0.0453995	0.0250236	ALOX5AP/APOE	2	1.34295	AI_Mac
GO:0032611	interleukin-1 beta production	2/24	90/15725	0.00823816	0.0459935	0.025351	ABCA1/TREM2	2	1.3373	AI_Mac
GO:0071674	mononuclear cell migration	2/24	90/15725	0.00823816	0.0459935	0.025351	CCL2/LGMN	2	1.3373	AI_Mac
GO:0050764	regulation of phagocytosis	2/24	92/15725	0.00859451	0.0477797	0.0263356	CCL2/TREM2	2	1.32076	AI_Mac
GO:0051817	modulation of process of other organism involved in symbiotic interaction	2/24	93/15725	0.00877526	0.0485787	0.026776	APOE/IFI27	2	1.31355	AI_Mac
GO:0042116	macrophage activation	2/24	94/15725	0.00895772	0.0489557	0.0269838	MIF/TREM2	2	1.3102	AI_Mac
GO:0050890	cognition	3/24	285/15725	0.0089958	0.0489557	0.0269838	APOE/LGMN/S100B	3	1.3102	AI_Mac
GO:0042063	gliogenesis	3/24	286/15725	0.00908211	0.0489557	0.0269838	CCL2/S100B/TREM2	3	1.3102	AI_Mac
GO:0060326	cell chemotaxis	3/24	286/15725	0.00908211	0.0489557	0.0269838	CCL2/LGMN/MIF	3	1.3102	AI_Mac
GO:0042158	lipoprotein biosynthetic process	2/24	95/15725	0.00914188	0.0489557	0.0269838	ABCA1/APOE	2	1.3102	AI_Mac
GO:0044070	regulation of anion transport	2/24	95/15725	0.00914188	0.0489557	0.0269838	APOE/MIF	2	1.3102	AI_Mac
GO:1990868	response to chemokine	2/24	95/15725	0.00914188	0.0489557	0.0269838	CCL2/TREM2	2	1.3102	AI_Mac
GO:1990869	cellular response to chemokine	2/24	95/15725	0.00914188	0.0489557	0.0269838	CCL2/TREM2	2	1.3102	AI_Mac
GO:0019233	sensory perception of pain	2/24	96/15725	0.00932774	0.0494326	0.0272466	CCL2/FABP5	2	1.30599	AI_Mac
GO:0032414	positive regulation of ion transmembrane transporter activity	2/24	96/15725	0.00932774	0.0494326	0.0272466	CCL2/TREM2	2	1.30599	AI_Mac
GO:0070661	leukocyte proliferation	3/24	289/15725	0.00934397	0.0494326	0.0272466	GPNMB/MIF/TREM2	3	1.30599	AI_Mac
GO:0033344	cholesterol efflux	7/103	44/15725	1.32194e-08	1.93606e-05	1.50792e-05	ABCA1/APOC1/APOE/NPC1/NPC2/NR1H3/PLTP	7	4.71308	Alveolar_Mac
GO:0042119	neutrophil activation	17/103	492/15725	1.92189e-08	1.93606e-05	1.50792e-05	CD14/CD63/CREG1/CSTB/CTSA/CTSB/CTSD/CTSH/FABP5/FCGR2B/GM2A/GSN/IDH1/MIF/NPC2/PDXK/PLAU	17	4.71308	Alveolar_Mac
GO:0036230	granulocyte activation	17/103	498/15725	2.29572e-08	1.93606e-05	1.50792e-05	CD14/CD63/CREG1/CSTB/CTSA/CTSB/CTSD/CTSH/FABP5/FCGR2B/GM2A/GSN/IDH1/MIF/NPC2/PDXK/PLAU	17	4.71308	Alveolar_Mac
GO:0043312	neutrophil degranulation	16/103	478/15725	8.15538e-08	4.3739e-05	3.40667e-05	CD14/CD63/CREG1/CSTB/CTSA/CTSB/CTSD/CTSH/FABP5/GM2A/GSN/IDH1/MIF/NPC2/PDXK/PLAU	16	4.35913	Alveolar_Mac
GO:0002283	neutrophil activation involved in immune response	16/103	481/15725	8.88547e-08	4.3739e-05	3.40667e-05	CD14/CD63/CREG1/CSTB/CTSA/CTSB/CTSD/CTSH/FABP5/GM2A/GSN/IDH1/MIF/NPC2/PDXK/PLAU	16	4.35913	Alveolar_Mac
GO:0006898	receptor-mediated endocytosis	13/103	308/15725	1.07004e-07	4.3739e-05	3.40667e-05	APOC1/APOE/BMP2K/CALR/CD14/CD163/CD63/CD81/CTSL/DAB2/FCGR1A/FCGR2B/IGLC3	13	4.35913	Alveolar_Mac
GO:0002446	neutrophil mediated immunity	16/103	492/15725	1.21017e-07	4.3739e-05	3.40667e-05	CD14/CD63/CREG1/CSTB/CTSA/CTSB/CTSD/CTSH/FABP5/GM2A/GSN/IDH1/MIF/NPC2/PDXK/PLAU	16	4.35913	Alveolar_Mac
GO:0032370	positive regulation of lipid transport	7/103	64/15725	1.92551e-07	6.08941e-05	4.74283e-05	ABCA1/APOE/FABP3/MIF/NR1H3/PLTP/SPP1	7	4.21542	Alveolar_Mac
GO:0032368	regulation of lipid transport	8/103	104/15725	3.94587e-07	0.000110923	8.63937e-05	ABCA1/APOC1/APOE/FABP3/MIF/NR1H3/PLTP/SPP1	8	3.95498	Alveolar_Mac
GO:0097006	regulation of plasma lipoprotein particle levels	7/103	78/15725	7.59809e-07	0.000192232	0.000149722	ABCA1/APOC1/APOE/LIPA/NPC1/NPC2/PLTP	7	3.71617	Alveolar_Mac
GO:0030301	cholesterol transport	7/103	81/15725	9.84134e-07	0.000226351	0.000176297	ABCA1/APOC1/APOE/NPC1/NPC2/NR1H3/PLTP	7	3.64522	Alveolar_Mac
GO:1905954	positive regulation of lipid localization	7/103	84/15725	1.26152e-06	0.000265971	0.000207156	ABCA1/APOE/FABP3/MIF/NR1H3/PLTP/SPP1	7	3.57517	Alveolar_Mac
GO:0006869	lipid transport	12/103	343/15725	2.46938e-06	0.000454442	0.000353948	ABCA1/APOC1/APOE/FABP3/FABP5/GM2A/MIF/NPC1/NPC2/NR1H3/PLTP/SPP1	12	3.34252	Alveolar_Mac
GO:0015918	sterol transport	7/103	93/15725	2.5147e-06	0.000454442	0.000353948	ABCA1/APOC1/APOE/NPC1/NPC2/NR1H3/PLTP	7	3.34252	Alveolar_Mac
GO:1905952	regulation of lipid localization	8/103	135/15725	2.87199e-06	0.000484409	0.000377289	ABCA1/APOC1/APOE/FABP3/MIF/NR1H3/PLTP/SPP1	8	3.31479	Alveolar_Mac
GO:0030100	regulation of endocytosis	9/103	197/15725	5.75821e-06	0.000832283	0.000648236	APOC1/APOE/BMP2K/CALM3/CD14/CD63/DAB2/NR1H3/TREM2	9	3.07973	Alveolar_Mac
GO:1905521	regulation of macrophage migration	5/103	40/15725	5.99661e-06	0.000832283	0.000648236	CD81/MIF/MMP14/SLAMF8/TREM2	5	3.07973	Alveolar_Mac
GO:0010875	positive regulation of cholesterol efflux	4/103	19/15725	6.23851e-06	0.000832283	0.000648236	ABCA1/APOE/NR1H3/PLTP	4	3.07973	Alveolar_Mac
GO:0071219	cellular response to molecule of bacterial origin	9/103	199/15725	6.25035e-06	0.000832283	0.000648236	ABCA1/ADAM9/CD14/CD40/FCGR2B/LY96/MIF/NR1H3/TREM2	9	3.07973	Alveolar_Mac
GO:0010876	lipid localization	12/103	386/15725	8.2554e-06	0.00104431	0.000813374	ABCA1/APOC1/APOE/FABP3/FABP5/GM2A/MIF/NPC1/NPC2/NR1H3/PLTP/SPP1	12	2.98117	Alveolar_Mac
GO:0097529	myeloid leukocyte migration	9/103	208/15725	8.93732e-06	0.00107673	0.000838629	CCL18/CD81/LGMN/MIF/MMP14/PPIB/SLAMF8/TREM2/VEGFB	9	2.96789	Alveolar_Mac
GO:0042632	cholesterol homeostasis	6/103	78/15725	1.19587e-05	0.00137526	0.00107114	ABCA1/APOE/FABP3/NPC1/NPC2/NR1H3	6	2.86162	Alveolar_Mac
GO:0055092	sterol homeostasis	6/103	79/15725	1.28735e-05	0.00141608	0.00110294	ABCA1/APOE/FABP3/NPC1/NPC2/NR1H3	6	2.84891	Alveolar_Mac
GO:0034381	plasma lipoprotein particle clearance	5/103	47/15725	1.34806e-05	0.00142108	0.00110682	APOC1/APOE/LIPA/NPC1/NPC2	5	2.84738	Alveolar_Mac
GO:0032374	regulation of cholesterol transport	5/103	48/15725	1.49702e-05	0.00151499	0.00117997	ABCA1/APOC1/APOE/NR1H3/PLTP	5	2.81959	Alveolar_Mac
GO:0071216	cellular response to biotic stimulus	9/103	223/15725	1.56111e-05	0.00151908	0.00118316	ABCA1/ADAM9/CD14/CD40/FCGR2B/LY96/MIF/NR1H3/TREM2	9	2.81842	Alveolar_Mac
GO:0032371	regulation of sterol transport	5/103	49/15725	1.65851e-05	0.00155409	0.00121042	ABCA1/APOC1/APOE/NR1H3/PLTP	5	2.80852	Alveolar_Mac
GO:0060326	cell chemotaxis	10/103	286/15725	1.79982e-05	0.00162627	0.00126664	CALR/CCL18/HSD3B7/LGMN/MIF/NRP1/PPIB/RAB13/SLAMF8/VEGFB	10	2.78881	Alveolar_Mac
GO:0050900	leukocyte migration	13/103	493/15725	1.9697e-05	0.00171839	0.00133839	CALR/CCL18/CD81/CD84/HSD3B7/IGLC3/LGMN/MIF/MMP14/PPIB/SLAMF8/TREM2/VEGFB	13	2.76488	Alveolar_Mac
GO:1905517	macrophage migration	5/103	52/15725	2.22556e-05	0.00187688	0.00146184	CD81/MIF/MMP14/SLAMF8/TREM2	5	2.72656	Alveolar_Mac
GO:0032373	positive regulation of sterol transport	4/103	27/15725	2.71318e-05	0.00214511	0.00167075	ABCA1/APOE/NR1H3/PLTP	4	2.66855	Alveolar_Mac
GO:0032376	positive regulation of cholesterol transport	4/103	27/15725	2.71318e-05	0.00214511	0.00167075	ABCA1/APOE/NR1H3/PLTP	4	2.66855	Alveolar_Mac
GO:0031638	zymogen activation	5/103	55/15725	2.93298e-05	0.00224862	0.00175137	CTSH/CTSL/LGMN/MMP14/PLAU	5	2.64808	Alveolar_Mac
GO:0008202	steroid metabolic process	10/103	304/15725	3.03523e-05	0.00225857	0.00175912	ABCA1/APOC1/APOE/CYP27A1/HSD3B7/LGMN/LIPA/NPC1/NPC2/SPP1	10	2.64617	Alveolar_Mac
GO:0055094	response to lipoprotein particle	4/103	28/15725	3.14949e-05	0.00227663	0.00177319	ABCA1/APOE/CD81/NPC1	4	2.64271	Alveolar_Mac
GO:0010874	regulation of cholesterol efflux	4/103	29/15725	3.63508e-05	0.00251783	0.00196105	ABCA1/APOE/NR1H3/PLTP	4	2.59897	Alveolar_Mac
GO:0016042	lipid catabolic process	10/103	311/15725	3.6822e-05	0.00251783	0.00196105	ABHD12/APOC1/APOE/CYP27A1/FABP3/FABP5/GM2A/IDH1/LIPA/SPP1	10	2.59897	Alveolar_Mac
GO:0010634	positive regulation of epithelial cell migration	7/103	141/15725	3.88232e-05	0.00258481	0.00201321	ADAM9/CALR/CD40/CTSH/LGMN/NRP1/NRP2	7	2.58757	Alveolar_Mac
GO:0071402	cellular response to lipoprotein particle stimulus	4/103	30/15725	4.17327e-05	0.00268702	0.00209283	ABCA1/APOE/CD81/NPC1	4	2.57073	Alveolar_Mac
GO:0002224	toll-like receptor signaling pathway	7/103	143/15725	4.24826e-05	0.00268702	0.00209283	CD14/CD40/CTSB/CTSL/LGMN/LY96/NR1H3	7	2.57073	Alveolar_Mac
GO:0002790	peptide secretion	12/103	462/15725	4.86838e-05	0.00300415	0.00233982	ABCA1/ADAM9/APOE/CD14/CD40/FCGR2B/GAPDH/IL1RN/MIF/NR1H3/RAB13/TREM2	12	2.52228	Alveolar_Mac
GO:1902652	secondary alcohol metabolic process	7/103	149/15725	5.51971e-05	0.00330743	0.00257603	ABCA1/APOC1/APOE/CYP27A1/IDH1/NPC1/NPC2	7	2.48051	Alveolar_Mac
GO:0032488	Cdc42 protein signal transduction	3/103	12/15725	5.75204e-05	0.00330743	0.00257603	ABCA1/APOE/NRP1	3	2.48051	Alveolar_Mac
GO:2001198	regulation of dendritic cell differentiation	3/103	12/15725	5.75204e-05	0.00330743	0.00257603	FCGR2B/TMEM176A/TMEM176B	3	2.48051	Alveolar_Mac
GO:0002685	regulation of leukocyte migration	8/103	206/15725	6.20605e-05	0.00348918	0.0027176	CALR/CD81/LGMN/MIF/MMP14/SLAMF8/TREM2/VEGFB	8	2.45728	Alveolar_Mac
GO:0016125	sterol metabolic process	7/103	155/15725	7.08735e-05	0.00389804	0.00303605	ABCA1/APOC1/APOE/CYP27A1/LIPA/NPC1/NPC2	7	2.40915	Alveolar_Mac
GO:0002683	negative regulation of immune system process	11/103	416/15725	8.73779e-05	0.0046047	0.00358643	A2M/CD84/FCGR2B/GPNMB/LILRB4/MIF/NME1/NR1H3/SLAMF8/TMEM176A/TMEM176B	11	2.3368	Alveolar_Mac
GO:0010631	epithelial cell migration	9/103	279/15725	8.96171e-05	0.0046047	0.00358643	ADAM9/APOE/CALR/CD40/CTSH/LGMN/NRP1/NRP2/RAB13	9	2.3368	Alveolar_Mac
GO:0045862	positive regulation of proteolysis	10/103	347/15725	9.20354e-05	0.0046047	0.00358643	ADAM9/APOE/CTSD/CTSH/DAB2/GSN/LGMN/MMP14/NUPR1/TREM2	10	2.3368	Alveolar_Mac
GO:0010632	regulation of epithelial cell migration	8/103	218/15725	9.22331e-05	0.0046047	0.00358643	ADAM9/APOE/CALR/CD40/CTSH/LGMN/NRP1/NRP2	8	2.3368	Alveolar_Mac
GO:0090132	epithelium migration	9/103	282/15725	9.72257e-05	0.0046047	0.00358643	ADAM9/APOE/CALR/CD40/CTSH/LGMN/NRP1/NRP2/RAB13	9	2.3368	Alveolar_Mac
GO:0006638	neutral lipid metabolic process	6/103	113/15725	9.78053e-05	0.0046047	0.00358643	ABHD12/APOC1/APOE/FABP3/FABP5/NR1H3	6	2.3368	Alveolar_Mac
GO:0006639	acylglycerol metabolic process	6/103	113/15725	9.78053e-05	0.0046047	0.00358643	ABHD12/APOC1/APOE/FABP3/FABP5/NR1H3	6	2.3368	Alveolar_Mac
GO:0030595	leukocyte chemotaxis	8/103	220/15725	9.82821e-05	0.0046047	0.00358643	CALR/CCL18/HSD3B7/LGMN/MIF/PPIB/SLAMF8/VEGFB	8	2.3368	Alveolar_Mac
GO:0006911	phagocytosis, engulfment	6/103	114/15725	0.000102697	0.00467344	0.00363997	ABCA1/FCGR1A/FCGR2B/GSN/IGLC3/TREM2	6	2.33036	Alveolar_Mac
GO:0009306	protein secretion	11/103	424/15725	0.000103444	0.00467344	0.00363997	ADAM9/APOE/CD14/CD40/FCGR2B/GAPDH/IL1RN/MIF/NR1H3/RAB13/TREM2	11	2.33036	Alveolar_Mac
GO:0035592	establishment of protein localization to extracellular region	11/103	425/15725	0.000105619	0.00468801	0.00365132	ADAM9/APOE/CD14/CD40/FCGR2B/GAPDH/IL1RN/MIF/NR1H3/RAB13/TREM2	11	2.32901	Alveolar_Mac
GO:0090130	tissue migration	9/103	287/15725	0.000111111	0.00477567	0.0037196	ADAM9/APOE/CALR/CD40/CTSH/LGMN/NRP1/NRP2/RAB13	9	2.32097	Alveolar_Mac
GO:0019882	antigen processing and presentation	8/103	224/15725	0.000111369	0.00477567	0.0037196	CALR/CTSD/CTSH/CTSL/FCGR1A/FCGR2B/LGMN/TREM2	8	2.32097	Alveolar_Mac
GO:0042159	lipoprotein catabolic process	3/103	15/15725	0.000117273	0.00480755	0.00374443	ABHD12/APOE/CTSD	3	2.31808	Alveolar_Mac
GO:0071692	protein localization to extracellular region	11/103	431/15725	0.000119512	0.00480755	0.00374443	ADAM9/APOE/CD14/CD40/FCGR2B/GAPDH/IL1RN/MIF/NR1H3/RAB13/TREM2	11	2.31808	Alveolar_Mac
GO:0032365	intracellular lipid transport	4/103	39/15725	0.000119714	0.00480755	0.00374443	ABCA1/FABP3/NPC1/NPC2	4	2.31808	Alveolar_Mac
GO:0038084	vascular endothelial growth factor signaling pathway	4/103	39/15725	0.000119714	0.00480755	0.00374443	CD63/NRP1/NRP2/VEGFB	4	2.31808	Alveolar_Mac
GO:0006909	phagocytosis	10/103	360/15725	0.000124523	0.00492253	0.00383398	ABCA1/CALR/CD14/FCGR1A/FCGR2B/GSN/IGLC3/NR1H3/RAB20/TREM2	10	2.30781	Alveolar_Mac
GO:0006066	alcohol metabolic process	10/103	361/15725	0.00012738	0.00495802	0.00386163	ABCA1/APOC1/APOE/CYP27A1/DHRS3/IDH1/NPC1/NPC2/PCBD1/TPI1	10	2.30469	Alveolar_Mac
GO:0015850	organic hydroxy compound transport	8/103	232/15725	0.000141893	0.00542438	0.00422485	ABCA1/APOC1/APOE/NPC1/NPC2/NR1H3/PLTP/SPP1	8	2.26565	Alveolar_Mac
GO:0034375	high-density lipoprotein particle remodeling	3/103	16/15725	0.00014365	0.00542438	0.00422485	APOC1/APOE/PLTP	3	2.26565	Alveolar_Mac
GO:0120009	intermembrane lipid transfer	4/103	41/15725	0.000145922	0.00542917	0.00422858	ABCA1/APOE/NPC2/PLTP	4	2.26527	Alveolar_Mac
GO:0099024	plasma membrane invagination	6/103	123/15725	0.00015606	0.00572219	0.00445681	ABCA1/FCGR1A/FCGR2B/GSN/IGLC3/TREM2	6	2.24244	Alveolar_Mac
GO:0006775	fat-soluble vitamin metabolic process	4/103	42/15725	0.000160475	0.00580002	0.00451743	CYP27A1/LGMN/PLTP/VKORC1	4	2.23657	Alveolar_Mac
GO:0042493	response to drug	10/103	374/15725	0.000169885	0.00601663	0.00468614	ABCA1/ADAM9/CALR/FABP3/LDHA/LGALS1/NME1/NPC1/SLAMF8/VEGFB	10	2.22065	Alveolar_Mac
GO:0007350	blastoderm segmentation	3/103	17/15725	0.000173602	0.00601663	0.00468614	BASP1/NRP1/NRP2	3	2.22065	Alveolar_Mac
GO:0097067	cellular response to thyroid hormone stimulus	3/103	17/15725	0.000173602	0.00601663	0.00468614	CTSB/CTSH/CTSL	3	2.22065	Alveolar_Mac
GO:0097028	dendritic cell differentiation	4/103	43/15725	0.000176048	0.00601894	0.00468794	FCGR2B/TMEM176A/TMEM176B/TREM2	4	2.22048	Alveolar_Mac
GO:0030574	collagen catabolic process	4/103	44/15725	0.000192684	0.00633573	0.00493467	CTSB/CTSD/CTSL/MMP14	4	2.1982	Alveolar_Mac
GO:0071827	plasma lipoprotein particle organization	4/103	44/15725	0.000192684	0.00633573	0.00493467	ABCA1/APOC1/APOE/PLTP	4	2.1982	Alveolar_Mac
GO:0050864	regulation of B cell activation	7/103	182/15725	0.000192827	0.00633573	0.00493467	CD40/CD81/FCGR2B/IGLC3/MIF/MMP14/SLAMF8	7	2.1982	Alveolar_Mac
GO:0015914	phospholipid transport	5/103	82/15725	0.000200045	0.00648864	0.00505377	ABCA1/APOC1/APOE/NPC2/PLTP	5	2.18785	Alveolar_Mac
GO:0071404	cellular response to low-density lipoprotein particle stimulus	3/103	18/15725	0.000207333	0.0066399	0.00517158	ABCA1/CD81/NPC1	3	2.17784	Alveolar_Mac
GO:0010324	membrane invagination	6/103	131/15725	0.000220057	0.00679864	0.00529522	ABCA1/FCGR1A/FCGR2B/GSN/IGLC3/TREM2	6	2.16758	Alveolar_Mac
GO:0046718	viral entry into host cell	6/103	131/15725	0.000220057	0.00679864	0.00529522	CD81/CTSB/CTSL/GSN/LGALS1/NPC1	6	2.16758	Alveolar_Mac
GO:0048002	antigen processing and presentation of peptide antigen	7/103	186/15725	0.000220351	0.00679864	0.00529522	CALR/CTSD/CTSL/FCGR1A/FCGR2B/LGMN/TREM2	7	2.16758	Alveolar_Mac
GO:0050708	regulation of protein secretion	9/103	319/15725	0.000245259	0.00747597	0.00582276	ADAM9/APOE/CD14/CD40/FCGR2B/GAPDH/MIF/NR1H3/TREM2	9	2.12633	Alveolar_Mac
GO:0006641	triglyceride metabolic process	5/103	86/15725	0.00025011	0.00753306	0.00586723	APOC1/APOE/FABP3/FABP5/NR1H3	5	2.12303	Alveolar_Mac
GO:0055088	lipid homeostasis	6/103	135/15725	0.000258992	0.00753562	0.00586922	ABCA1/APOE/FABP3/NPC1/NPC2/NR1H3	6	2.12288	Alveolar_Mac
GO:0002221	pattern recognition receptor signaling pathway	7/103	191/15725	0.00025913	0.00753562	0.00586922	CD14/CD40/CTSB/CTSL/LGMN/LY96/NR1H3	7	2.12288	Alveolar_Mac
GO:0071222	cellular response to lipopolysaccharide	7/103	191/15725	0.00025913	0.00753562	0.00586922	ABCA1/ADAM9/CD14/CD40/LY96/MIF/NR1H3	7	2.12288	Alveolar_Mac
GO:0048545	response to steroid hormone	9/103	323/15725	0.000268901	0.00769514	0.00599346	ADAM9/CALM3/CALR/DAB2/IDH1/IL1RN/NPC1/NR1H3/SPP1	9	2.11378	Alveolar_Mac
GO:0071825	protein-lipid complex subunit organization	4/103	48/15725	0.000270698	0.00769514	0.00599346	ABCA1/APOC1/APOE/PLTP	4	2.11378	Alveolar_Mac
GO:0034341	response to interferon-gamma	7/103	193/15725	0.000276102	0.00776154	0.00604519	CCL18/CD40/FCGR1A/GAPDH/GSN/NR1H3/RAB20	7	2.11005	Alveolar_Mac
GO:0002237	response to molecule of bacterial origin	9/103	329/15725	0.00030789	0.00846699	0.00659463	ABCA1/ADAM9/CD14/CD40/FCGR2B/LY96/MIF/NR1H3/TREM2	9	2.07227	Alveolar_Mac
GO:0019058	viral life cycle	9/103	329/15725	0.00030789	0.00846699	0.00659463	APOE/CD81/CTSB/CTSL/GSN/IFI27/LGALS1/NPC1/PPIB	9	2.07227	Alveolar_Mac
GO:0008203	cholesterol metabolic process	6/103	140/15725	0.000315068	0.00857121	0.00667581	ABCA1/APOC1/APOE/CYP27A1/NPC1/NPC2	6	2.06696	Alveolar_Mac
GO:0009110	vitamin biosynthetic process	3/103	21/15725	0.00033314	0.00877963	0.00683814	CYP27A1/PDXK/PLTP	3	2.05652	Alveolar_Mac
GO:0032366	intracellular sterol transport	3/103	21/15725	0.00033314	0.00877963	0.00683814	ABCA1/NPC1/NPC2	3	2.05652	Alveolar_Mac
GO:0032367	intracellular cholesterol transport	3/103	21/15725	0.00033314	0.00877963	0.00683814	ABCA1/NPC1/NPC2	3	2.05652	Alveolar_Mac
GO:0043542	endothelial cell migration	7/103	201/15725	0.000353171	0.00921156	0.00717455	APOE/CALR/CD40/LGMN/NRP1/NRP2/RAB13	7	2.03567	Alveolar_Mac
GO:0044409	entry into host	6/103	144/15725	0.000366443	0.00946022	0.00736822	CD81/CTSB/CTSL/GSN/LGALS1/NPC1	6	2.0241	Alveolar_Mac
GO:0051249	regulation of lymphocyte activation	11/103	493/15725	0.000380944	0.00973525	0.00758243	CD40/CD81/FCGR2B/GPNMB/GSN/IGLC3/LGALS1/LILRB4/MIF/MMP14/SLAMF8	11	2.01165	Alveolar_Mac
GO:0043030	regulation of macrophage activation	4/103	53/15725	0.000397294	0.00995201	0.00775126	FCGR2B/MIF/NR1H3/TREM2	4	2.00209	Alveolar_Mac
GO:0050707	regulation of cytokine secretion	4/103	53/15725	0.000397294	0.00995201	0.00775126	CD14/FCGR2B/GAPDH/MIF	4	2.00209	Alveolar_Mac
GO:0051701	interaction with host	7/103	207/15725	0.000421593	0.0104572	0.0081447	CD81/CTSB/CTSL/GAPDH/GSN/LGALS1/NPC1	7	1.98059	Alveolar_Mac
GO:0002495	antigen processing and presentation of peptide antigen via MHC class II	5/103	97/15725	0.000437278	0.0106376	0.00828527	CTSD/CTSL/FCGR2B/LGMN/TREM2	5	1.97316	Alveolar_Mac
GO:0045807	positive regulation of endocytosis	5/103	97/15725	0.000437278	0.0106376	0.00828527	APOE/CD14/CD63/DAB2/TREM2	5	1.97316	Alveolar_Mac
GO:0050727	regulation of inflammatory response	9/103	346/15725	0.000444566	0.0107119	0.00834313	ABHD12/APOE/CD81/FCGR2B/NR1H3/NUPR1/PLD3/SLAMF8/TREM2	9	1.97013	Alveolar_Mac
GO:0002504	antigen processing and presentation of peptide or polysaccharide antigen via MHC class II	5/103	98/15725	0.000458417	0.0107388	0.00836409	CTSD/CTSL/FCGR2B/LGMN/TREM2	5	1.96904	Alveolar_Mac
GO:0010595	positive regulation of endothelial cell migration	5/103	98/15725	0.000458417	0.0107388	0.00836409	CALR/CD40/LGMN/NRP1/NRP2	5	1.96904	Alveolar_Mac
GO:1902106	negative regulation of leukocyte differentiation	5/103	98/15725	0.000458417	0.0107388	0.00836409	FCGR2B/LILRB4/NME1/TMEM176A/TMEM176B	5	1.96904	Alveolar_Mac
GO:0002791	regulation of peptide secretion	9/103	348/15725	0.000463503	0.0107584	0.0083793	ADAM9/APOE/CD14/CD40/FCGR2B/GAPDH/MIF/NR1H3/TREM2	9	1.96825	Alveolar_Mac
GO:1902105	regulation of leukocyte differentiation	8/103	277/15725	0.000469702	0.0108031	0.00841418	FCGR2B/LILRB4/MMP14/NME1/SLAMF8/TMEM176A/TMEM176B/TREM2	8	1.96645	Alveolar_Mac
GO:0021884	forebrain neuron development	3/103	24/15725	0.00049979	0.0113623	0.00884969	ATF5/NRP1/NRP2	3	1.94453	Alveolar_Mac
GO:0032680	regulation of tumor necrosis factor production	5/103	100/15725	0.000502995	0.0113623	0.00884969	CD14/GPNMB/LY96/MIF/TREM2	5	1.94453	Alveolar_Mac
GO:0050920	regulation of chemotaxis	7/103	214/15725	0.00051441	0.0115173	0.00897043	CALR/LGMN/MIF/NRP1/SLAMF8/TREM2/VEGFB	7	1.93865	Alveolar_Mac
GO:0035924	cellular response to vascular endothelial growth factor stimulus	4/103	57/15725	0.000525305	0.0116581	0.00908006	CD63/NRP1/NRP2/VEGFB	4	1.93337	Alveolar_Mac
GO:0032102	negative regulation of response to external stimulus	9/103	356/15725	0.000546024	0.0120125	0.00935612	A2M/APOE/FCGR2B/MIF/NR1H3/NRP1/PLAU/SLAMF8/SPP1	9	1.92037	Alveolar_Mac
GO:0010594	regulation of endothelial cell migration	6/103	156/15725	0.000560749	0.0121193	0.00943932	APOE/CALR/CD40/LGMN/NRP1/NRP2	6	1.91652	Alveolar_Mac
GO:0034377	plasma lipoprotein particle assembly	3/103	25/15725	0.00056525	0.0121193	0.00943932	ABCA1/APOC1/APOE	3	1.91652	Alveolar_Mac
GO:0035767	endothelial cell chemotaxis	3/103	25/15725	0.00056525	0.0121193	0.00943932	LGMN/NRP1/RAB13	3	1.91652	Alveolar_Mac
GO:1903555	regulation of tumor necrosis factor superfamily cytokine production	5/103	103/15725	0.000575885	0.0122436	0.0095361	CD14/GPNMB/LY96/MIF/TREM2	5	1.91209	Alveolar_Mac
GO:0006706	steroid catabolic process	3/103	26/15725	0.000635948	0.0131399	0.0102342	APOE/CYP27A1/SPP1	3	1.88141	Alveolar_Mac
GO:0044788	modulation by host of viral process	3/103	26/15725	0.000635948	0.0131399	0.0102342	APOE/IFI27/PPIB	3	1.88141	Alveolar_Mac
GO:0097066	response to thyroid hormone	3/103	26/15725	0.000635948	0.0131399	0.0102342	CTSB/CTSH/CTSL	3	1.88141	Alveolar_Mac
GO:0050918	positive chemotaxis	4/103	60/15725	0.000638817	0.0131399	0.0102342	GPNMB/MIF/NRP1/VEGFB	4	1.88141	Alveolar_Mac
GO:0032640	tumor necrosis factor production	5/103	106/15725	0.000656435	0.0133934	0.0104316	CD14/GPNMB/LY96/MIF/TREM2	5	1.87311	Alveolar_Mac
GO:0034368	protein-lipid complex remodeling	3/103	27/15725	0.00071205	0.0142975	0.0111358	APOC1/APOE/PLTP	3	1.84474	Alveolar_Mac
GO:0034369	plasma lipoprotein particle remodeling	3/103	27/15725	0.00071205	0.0142975	0.0111358	APOC1/APOE/PLTP	3	1.84474	Alveolar_Mac
GO:0030888	regulation of B cell proliferation	4/103	62/15725	0.000723519	0.0144134	0.0112261	CD40/CD81/FCGR2B/MIF	4	1.84123	Alveolar_Mac
GO:0071706	tumor necrosis factor superfamily cytokine production	5/103	109/15725	0.000745146	0.0147283	0.0114713	CD14/GPNMB/LY96/MIF/TREM2	5	1.83185	Alveolar_Mac
GO:0052126	movement in host environment	6/103	166/15725	0.000777048	0.0150985	0.0117597	CD81/CTSB/CTSL/GSN/LGALS1/NPC1	6	1.82107	Alveolar_Mac
GO:0042113	B cell activation	8/103	300/15725	0.00079231	0.0150985	0.0117597	CD40/CD81/FCGR2B/IGLC3/LGALS1/MIF/MMP14/SLAMF8	8	1.82107	Alveolar_Mac
GO:0002335	mature B cell differentiation	3/103	28/15725	0.000793717	0.0150985	0.0117597	FCGR2B/LGALS1/SLAMF8	3	1.82107	Alveolar_Mac
GO:0034367	protein-containing complex remodeling	3/103	28/15725	0.000793717	0.0150985	0.0117597	APOC1/APOE/PLTP	3	1.82107	Alveolar_Mac
GO:0090383	phagosome acidification	3/103	28/15725	0.000793717	0.0150985	0.0117597	ATP6V1F/RAB20/SLAMF8	3	1.82107	Alveolar_Mac
GO:0046503	glycerolipid catabolic process	4/103	65/15725	0.000865037	0.0163324	0.0127207	ABHD12/APOC1/FABP3/FABP5	4	1.78695	Alveolar_Mac
GO:0034383	low-density lipoprotein particle clearance	3/103	29/15725	0.000881105	0.0163912	0.0127665	LIPA/NPC1/NPC2	3	1.78539	Alveolar_Mac
GO:0065005	protein-lipid complex assembly	3/103	29/15725	0.000881105	0.0163912	0.0127665	ABCA1/APOC1/APOE	3	1.78539	Alveolar_Mac
GO:0002478	antigen processing and presentation of exogenous peptide antigen	6/103	171/15725	0.000906897	0.0166771	0.0129892	CALR/CTSD/CTSL/FCGR1A/FCGR2B/LGMN	6	1.77788	Alveolar_Mac
GO:0015909	long-chain fatty acid transport	4/103	66/15725	0.000916254	0.0166771	0.0129892	APOE/FABP3/FABP5/MIF	4	1.77788	Alveolar_Mac
GO:0050663	cytokine secretion	4/103	66/15725	0.000916254	0.0166771	0.0129892	CD14/FCGR2B/GAPDH/MIF	4	1.77788	Alveolar_Mac
GO:0035666	TRIF-dependent toll-like receptor signaling pathway	3/103	30/15725	0.000974369	0.0176082	0.0137144	CD14/CD40/LY96	3	1.75428	Alveolar_Mac
GO:0001667	ameboidal-type cell migration	9/103	387/15725	0.000987839	0.0176827	0.0137724	ADAM9/APOE/CALR/CD40/CTSH/LGMN/NRP1/NRP2/RAB13	9	1.75245	Alveolar_Mac
GO:0071346	cellular response to interferon-gamma	6/103	174/15725	0.000992466	0.0176827	0.0137724	CCL18/FCGR1A/GAPDH/GSN/NR1H3/RAB20	6	1.75245	Alveolar_Mac
GO:0032496	response to lipopolysaccharide	8/103	313/15725	0.00104179	0.0184317	0.0143558	ABCA1/ADAM9/CD14/CD40/LY96/MIF/NR1H3/TREM2	8	1.73443	Alveolar_Mac
GO:0050715	positive regulation of cytokine secretion	3/103	31/15725	0.00107366	0.0188636	0.0146922	CD14/GAPDH/MIF	3	1.72438	Alveolar_Mac
GO:0002688	regulation of leukocyte chemotaxis	5/103	120/15725	0.0011486	0.0199063	0.0155043	CALR/LGMN/MIF/SLAMF8/VEGFB	5	1.70101	Alveolar_Mac
GO:0019884	antigen processing and presentation of exogenous antigen	6/103	179/15725	0.00114874	0.0199063	0.0155043	CALR/CTSD/CTSL/FCGR1A/FCGR2B/LGMN	6	1.70101	Alveolar_Mac
GO:0019216	regulation of lipid metabolic process	9/103	397/15725	0.00118053	0.0202082	0.0157395	ABCA1/APOC1/APOE/CD81/FABP3/FABP5/IDH1/NPC2/NR1H3	9	1.69447	Alveolar_Mac
GO:0050731	positive regulation of peptidyl-tyrosine phosphorylation	6/103	180/15725	0.00118214	0.0202082	0.0157395	CD40/CD81/FCGR1A/MIF/NRP1/TREM2	6	1.69447	Alveolar_Mac
GO:0008344	adult locomotory behavior	4/103	72/15725	0.00126928	0.0215522	0.0167863	ABHD12/CSTB/NPC1/NTAN1	4	1.66651	Alveolar_Mac
GO:0015748	organophosphate ester transport	5/103	123/15725	0.00128231	0.0216283	0.0168455	ABCA1/APOC1/APOE/NPC2/PLTP	5	1.66498	Alveolar_Mac
GO:0006766	vitamin metabolic process	5/103	124/15725	0.00132933	0.0222729	0.0173476	CYP27A1/LGMN/PDXK/PLTP/VKORC1	5	1.65222	Alveolar_Mac
GO:0002576	platelet degranulation	5/103	125/15725	0.00137762	0.0229301	0.0178594	A2M/CD63/LHFPL2/MANF/VEGFB	5	1.63959	Alveolar_Mac
GO:0002756	MyD88-independent toll-like receptor signaling pathway	3/103	34/15725	0.00140912	0.0233011	0.0181484	CD14/CD40/LY96	3	1.63262	Alveolar_Mac
GO:0006165	nucleoside diphosphate phosphorylation	5/103	126/15725	0.00142719	0.0234467	0.0182618	GAPDH/LDHA/NME1/NUPR1/TPI1	5	1.62992	Alveolar_Mac
GO:0046890	regulation of lipid biosynthetic process	6/103	187/15725	0.00143727	0.02346	0.0182721	APOC1/APOE/FABP3/FABP5/IDH1/NR1H3	6	1.62967	Alveolar_Mac
GO:0019915	lipid storage	4/103	75/15725	0.00147728	0.0239585	0.0186604	ABCA1/APOE/GM2A/NR1H3	4	1.62054	Alveolar_Mac
GO:0070374	positive regulation of ERK1 and ERK2 cascade	6/103	189/15725	0.00151735	0.0242553	0.0188916	APOE/CCL18/GPNMB/MIF/NRP1/TREM2	6	1.61519	Alveolar_Mac
GO:0042157	lipoprotein metabolic process	5/103	128/15725	0.00153026	0.0242553	0.0188916	ABCA1/ABHD12/APOC1/APOE/CTSD	5	1.61519	Alveolar_Mac
GO:0046939	nucleotide phosphorylation	5/103	128/15725	0.00153026	0.0242553	0.0188916	GAPDH/LDHA/NME1/NUPR1/TPI1	5	1.61519	Alveolar_Mac
GO:0034142	toll-like receptor 4 signaling pathway	3/103	35/15725	0.00153393	0.0242553	0.0188916	CD14/LY96/NR1H3	3	1.61519	Alveolar_Mac
GO:0051702	interaction with symbiont	4/103	79/15725	0.00179009	0.0276595	0.021543	APOE/GAPDH/IFI27/PPIB	4	1.55816	Alveolar_Mac
GO:0002887	negative regulation of myeloid leukocyte mediated immunity	2/103	10/15725	0.00184761	0.0276595	0.021543	CD84/FCGR2B	2	1.55816	Alveolar_Mac
GO:0010872	regulation of cholesterol esterification	2/103	10/15725	0.00184761	0.0276595	0.021543	APOC1/APOE	2	1.55816	Alveolar_Mac
GO:0060600	dichotomous subdivision of an epithelial terminal unit	2/103	10/15725	0.00184761	0.0276595	0.021543	CTSH/NRP1	2	1.55816	Alveolar_Mac
GO:0070391	response to lipoteichoic acid	2/103	10/15725	0.00184761	0.0276595	0.021543	CD14/TREM2	2	1.55816	Alveolar_Mac
GO:0071223	cellular response to lipoteichoic acid	2/103	10/15725	0.00184761	0.0276595	0.021543	CD14/TREM2	2	1.55816	Alveolar_Mac
GO:0150104	transport across blood-brain barrier	2/103	10/15725	0.00184761	0.0276595	0.021543	APOE/FABP5	2	1.55816	Alveolar_Mac
GO:1902950	regulation of dendritic spine maintenance	2/103	10/15725	0.00184761	0.0276595	0.021543	APOE/FCGR2B	2	1.55816	Alveolar_Mac
GO:1905522	negative regulation of macrophage migration	2/103	10/15725	0.00184761	0.0276595	0.021543	MIF/SLAMF8	2	1.55816	Alveolar_Mac
GO:0046470	phosphatidylcholine metabolic process	4/103	80/15725	0.00187493	0.0279034	0.021733	APOC1/FABP3/FABP5/NR1H3	4	1.55434	Alveolar_Mac
GO:0031589	cell-substrate adhesion	8/103	344/15725	0.00189439	0.0280281	0.0218301	ADAM9/CALR/CD63/LGALS1/MMP14/NINJ1/NRP1/PLAU	8	1.55241	Alveolar_Mac
GO:1903707	negative regulation of hemopoiesis	5/103	135/15725	0.00193448	0.0284549	0.0221625	FCGR2B/LILRB4/NME1/TMEM176A/TMEM176B	5	1.54584	Alveolar_Mac
GO:1904646	cellular response to amyloid-beta	3/103	38/15725	0.00194922	0.0285059	0.0222022	FCGR2B/LGMN/TREM2	3	1.54507	Alveolar_Mac
GO:0010507	negative regulation of autophagy	4/103	81/15725	0.00196252	0.0285356	0.0222253	CTSA/NPC1/NUPR1/TREM2	4	1.54461	Alveolar_Mac
GO:0051604	protein maturation	7/103	271/15725	0.00202758	0.029313	0.0228308	CALR/CTSH/CTSL/GSN/LGMN/MMP14/PLAU	7	1.53294	Alveolar_Mac
GO:0046461	neutral lipid catabolic process	3/103	39/15725	0.00210167	0.0300409	0.0233978	ABHD12/FABP3/FABP5	3	1.52229	Alveolar_Mac
GO:0046464	acylglycerol catabolic process	3/103	39/15725	0.00210167	0.0300409	0.0233978	ABHD12/FABP3/FABP5	3	1.52229	Alveolar_Mac
GO:0045834	positive regulation of lipid metabolic process	5/103	139/15725	0.00219784	0.0300998	0.0234437	APOC1/APOE/CD81/FABP3/NR1H3	5	1.52144	Alveolar_Mac
GO:0050871	positive regulation of B cell activation	5/103	139/15725	0.00219784	0.0300998	0.0234437	CD40/CD81/IGLC3/MIF/MMP14	5	1.52144	Alveolar_Mac
GO:0042100	B cell proliferation	4/103	84/15725	0.00224224	0.0300998	0.0234437	CD40/CD81/FCGR2B/MIF	4	1.52144	Alveolar_Mac
GO:0006054	N-acetylneuraminate metabolic process	2/103	11/15725	0.00224856	0.0300998	0.0234437	GNPDA1/NPL	2	1.52144	Alveolar_Mac
GO:0006707	cholesterol catabolic process	2/103	11/15725	0.00224856	0.0300998	0.0234437	APOE/CYP27A1	2	1.52144	Alveolar_Mac
GO:0010232	vascular transport	2/103	11/15725	0.00224856	0.0300998	0.0234437	APOE/FABP5	2	1.52144	Alveolar_Mac
GO:0010745	negative regulation of macrophage derived foam cell differentiation	2/103	11/15725	0.00224856	0.0300998	0.0234437	ABCA1/NR1H3	2	1.52144	Alveolar_Mac
GO:0016127	sterol catabolic process	2/103	11/15725	0.00224856	0.0300998	0.0234437	APOE/CYP27A1	2	1.52144	Alveolar_Mac
GO:0021561	facial nerve development	2/103	11/15725	0.00224856	0.0300998	0.0234437	NRP1/NRP2	2	1.52144	Alveolar_Mac
GO:0021604	cranial nerve structural organization	2/103	11/15725	0.00224856	0.0300998	0.0234437	NRP1/NRP2	2	1.52144	Alveolar_Mac
GO:0021610	facial nerve morphogenesis	2/103	11/15725	0.00224856	0.0300998	0.0234437	NRP1/NRP2	2	1.52144	Alveolar_Mac
GO:1903909	regulation of receptor clustering	2/103	11/15725	0.00224856	0.0300998	0.0234437	CD81/GSN	2	1.52144	Alveolar_Mac
GO:0033574	response to testosterone	3/103	40/15725	0.00226135	0.0301117	0.0234529	CALR/NME1/SPP1	3	1.52127	Alveolar_Mac
GO:0016485	protein processing	6/103	205/15725	0.00228673	0.0302902	0.023592	CTSH/CTSL/GSN/LGMN/MMP14/PLAU	6	1.5187	Alveolar_Mac
GO:0002687	positive regulation of leukocyte migration	5/103	141/15725	0.00233891	0.03082	0.0240046	CALR/LGMN/MMP14/TREM2/VEGFB	5	1.51117	Alveolar_Mac
GO:0010810	regulation of cell-substrate adhesion	6/103	207/15725	0.00240041	0.0313456	0.024414	CALR/LGALS1/MMP14/NINJ1/NRP1/PLAU	6	1.50382	Alveolar_Mac
GO:0050921	positive regulation of chemotaxis	5/103	142/15725	0.00241186	0.0313456	0.024414	CALR/LGMN/NRP1/TREM2/VEGFB	5	1.50382	Alveolar_Mac
GO:0030890	positive regulation of B cell proliferation	3/103	41/15725	0.00242836	0.0313456	0.024414	CD40/CD81/MIF	3	1.50382	Alveolar_Mac
GO:1905953	negative regulation of lipid localization	3/103	41/15725	0.00242836	0.0313456	0.024414	ABCA1/APOC1/NR1H3	3	1.50382	Alveolar_Mac
GO:0019217	regulation of fatty acid metabolic process	4/103	86/15725	0.00244328	0.0313782	0.0244393	APOC1/FABP3/FABP5/NR1H3	4	1.50337	Alveolar_Mac
GO:0031647	regulation of protein stability	7/103	281/15725	0.00248516	0.0317548	0.0247327	CALR/CD81/CTSA/CTSH/GAPDH/GSN/PPIB	7	1.49819	Alveolar_Mac
GO:0001935	endothelial cell proliferation	5/103	144/15725	0.00256272	0.0324184	0.0252495	APOE/MMP14/NRP1/NRP2/VEGFB	5	1.48921	Alveolar_Mac
GO:1903364	positive regulation of cellular protein catabolic process	5/103	144/15725	0.00256272	0.0324184	0.0252495	APOE/CD81/DAB2/NUPR1/TREM2	5	1.48921	Alveolar_Mac
GO:0045137	development of primary sexual characteristics	6/103	211/15725	0.00264048	0.0329977	0.0257007	BASP1/IDH1/LHFPL2/MMP14/NUPR1/RAB13	6	1.48152	Alveolar_Mac
GO:0045665	negative regulation of neuron differentiation	6/103	211/15725	0.00264048	0.0329977	0.0257007	APOE/CALR/LGALS1/NRP1/PMP22/SPP1	6	1.48152	Alveolar_Mac
GO:1903725	regulation of phospholipid metabolic process	4/103	88/15725	0.00265639	0.0329977	0.0257007	APOC1/CD81/FABP3/IDH1	4	1.48152	Alveolar_Mac
GO:0032490	detection of molecule of bacterial origin	2/103	12/15725	0.00268677	0.0329977	0.0257007	LY96/TREM2	2	1.48152	Alveolar_Mac
GO:0034380	high-density lipoprotein particle assembly	2/103	12/15725	0.00268677	0.0329977	0.0257007	ABCA1/APOE	2	1.48152	Alveolar_Mac
GO:0043301	negative regulation of leukocyte degranulation	2/103	12/15725	0.00268677	0.0329977	0.0257007	CD84/FCGR2B	2	1.48152	Alveolar_Mac
GO:0050777	negative regulation of immune response	5/103	146/15725	0.00272031	0.0332483	0.0258959	A2M/CD84/FCGR2B/NR1H3/SLAMF8	5	1.47823	Alveolar_Mac
GO:0042304	regulation of fatty acid biosynthetic process	3/103	43/15725	0.00278482	0.033873	0.0263825	APOC1/FABP5/NR1H3	3	1.47015	Alveolar_Mac
GO:0010977	negative regulation of neuron projection development	5/103	147/15725	0.00280169	0.0339152	0.0264154	APOE/LGALS1/NRP1/PMP22/SPP1	5	1.46961	Alveolar_Mac
GO:0015908	fatty acid transport	4/103	90/15725	0.00288193	0.0342658	0.0266884	APOE/FABP3/FABP5/MIF	4	1.46514	Alveolar_Mac
GO:0051668	localization within membrane	4/103	90/15725	0.00288193	0.0342658	0.0266884	APOE/CD81/GSN/RALA	4	1.46514	Alveolar_Mac
GO:1905897	regulation of response to endoplasmic reticulum stress	4/103	90/15725	0.00288193	0.0342658	0.0266884	FCGR2B/MANF/NR1H3/NUPR1	4	1.46514	Alveolar_Mac
GO:0009132	nucleoside diphosphate metabolic process	5/103	148/15725	0.00288482	0.0342658	0.0266884	GAPDH/LDHA/NME1/NUPR1/TPI1	5	1.46514	Alveolar_Mac
GO:0070371	ERK1 and ERK2 cascade	7/103	289/15725	0.00290548	0.0343498	0.0267539	APOE/CCL18/CTSH/GPNMB/MIF/NRP1/TREM2	7	1.46408	Alveolar_Mac
GO:0045732	positive regulation of protein catabolic process	6/103	217/15725	0.00303388	0.0356665	0.0277793	ADAM9/APOE/CD81/DAB2/NUPR1/TREM2	6	1.44774	Alveolar_Mac
GO:0007160	cell-matrix adhesion	6/103	218/15725	0.00310349	0.0356665	0.0277793	ADAM9/CD63/MMP14/NINJ1/NRP1/PLAU	6	1.44774	Alveolar_Mac
GO:0044242	cellular lipid catabolic process	6/103	218/15725	0.00310349	0.0356665	0.0277793	ABHD12/APOC1/FABP3/FABP5/GM2A/IDH1	6	1.44774	Alveolar_Mac
GO:0002921	negative regulation of humoral immune response	2/103	13/15725	0.00316174	0.0356665	0.0277793	A2M/FCGR2B	2	1.44774	Alveolar_Mac
GO:0034616	response to laminar fluid shear stress	2/103	13/15725	0.00316174	0.0356665	0.0277793	ABCA1/ADAM9	2	1.44774	Alveolar_Mac
GO:0046184	aldehyde biosynthetic process	2/103	13/15725	0.00316174	0.0356665	0.0277793	PDXK/TPI1	2	1.44774	Alveolar_Mac
GO:0046348	amino sugar catabolic process	2/103	13/15725	0.00316174	0.0356665	0.0277793	GNPDA1/NPL	2	1.44774	Alveolar_Mac
GO:0055091	phospholipid homeostasis	2/103	13/15725	0.00316174	0.0356665	0.0277793	ABCA1/FABP3	2	1.44774	Alveolar_Mac
GO:0150078	positive regulation of neuroinflammatory response	2/103	13/15725	0.00316174	0.0356665	0.0277793	NUPR1/TREM2	2	1.44774	Alveolar_Mac
GO:1902285	semaphorin-plexin signaling pathway involved in neuron projection guidance	2/103	13/15725	0.00316174	0.0356665	0.0277793	NRP1/NRP2	2	1.44774	Alveolar_Mac
GO:0008206	bile acid metabolic process	3/103	45/15725	0.00317192	0.0356665	0.0277793	CYP27A1/HSD3B7/NPC1	3	1.44774	Alveolar_Mac
GO:0051817	modulation of process of other organism involved in symbiotic interaction	4/103	93/15725	0.0032443	0.036181	0.0281801	APOE/GAPDH/IFI27/PPIB	4	1.44152	Alveolar_Mac
GO:0043903	regulation of symbiotic process	6/103	220/15725	0.00324628	0.036181	0.0281801	APOE/GAPDH/GSN/IFI27/LGALS1/PPIB	6	1.44152	Alveolar_Mac
GO:0072330	monocarboxylic acid biosynthetic process	6/103	221/15725	0.00331949	0.0368347	0.0286893	APOC1/CYP27A1/FABP5/HSD3B7/MIF/NR1H3	6	1.43374	Alveolar_Mac
GO:0042116	macrophage activation	4/103	94/15725	0.00337168	0.0371494	0.0289343	FCGR2B/MIF/NR1H3/TREM2	4	1.43005	Alveolar_Mac
GO:0021879	forebrain neuron differentiation	3/103	46/15725	0.00337722	0.0371494	0.0289343	ATF5/NRP1/NRP2	3	1.43005	Alveolar_Mac
GO:0019886	antigen processing and presentation of exogenous peptide antigen via MHC class II	4/103	95/15725	0.00350243	0.0383599	0.0298772	CTSD/CTSL/FCGR2B/LGMN	4	1.41612	Alveolar_Mac
GO:0015711	organic anion transport	9/103	468/15725	0.00359381	0.0388814	0.0302833	ABCA1/APOC1/APOE/FABP3/FABP5/MIF/NPC2/PLTP/SLC38A6	9	1.41026	Alveolar_Mac
GO:0002696	positive regulation of leukocyte activation	8/103	382/15725	0.0036055	0.0388814	0.0302833	CD40/CD81/IGLC3/LGALS1/LILRB4/MIF/MMP14/TREM2	8	1.41026	Alveolar_Mac
GO:0048259	regulation of receptor-mediated endocytosis	4/103	96/15725	0.00363658	0.0388814	0.0302833	APOC1/BMP2K/CD63/DAB2	4	1.41026	Alveolar_Mac
GO:0034433	steroid esterification	2/103	14/15725	0.00367299	0.0388814	0.0302833	APOC1/APOE	2	1.41026	Alveolar_Mac
GO:0034434	sterol esterification	2/103	14/15725	0.00367299	0.0388814	0.0302833	APOC1/APOE	2	1.41026	Alveolar_Mac
GO:0034435	cholesterol esterification	2/103	14/15725	0.00367299	0.0388814	0.0302833	APOC1/APOE	2	1.41026	Alveolar_Mac
GO:0044794	positive regulation by host of viral process	2/103	14/15725	0.00367299	0.0388814	0.0302833	APOE/PPIB	2	1.41026	Alveolar_Mac
GO:0061548	ganglion development	2/103	14/15725	0.00367299	0.0388814	0.0302833	NRP1/NRP2	2	1.41026	Alveolar_Mac
GO:0009395	phospholipid catabolic process	3/103	48/15725	0.0038118	0.0398506	0.0310382	ABHD12/APOC1/IDH1	3	1.39957	Alveolar_Mac
GO:0090382	phagosome maturation	3/103	48/15725	0.0038118	0.0398506	0.0310382	ATP6V1F/RAB20/SLAMF8	3	1.39957	Alveolar_Mac
GO:1904645	response to amyloid-beta	3/103	48/15725	0.0038118	0.0398506	0.0310382	FCGR2B/LGMN/TREM2	3	1.39957	Alveolar_Mac
GO:0052548	regulation of endopeptidase activity	8/103	386/15725	0.00383906	0.0399705	0.0311316	A2M/CSTB/CTSD/CTSH/GAPDH/GSN/IFI6/LGMN	8	1.39826	Alveolar_Mac
GO:0051235	maintenance of location	7/103	305/15725	0.00390806	0.040267	0.0313625	ABCA1/APOE/CALM3/CALR/GM2A/GSN/NR1H3	7	1.39505	Alveolar_Mac
GO:0032963	collagen metabolic process	4/103	98/15725	0.00391528	0.040267	0.0313625	CTSB/CTSD/CTSL/MMP14	4	1.39505	Alveolar_Mac
GO:0046545	development of primary female sexual characteristics	4/103	98/15725	0.00391528	0.040267	0.0313625	IDH1/LHFPL2/MMP14/NUPR1	4	1.39505	Alveolar_Mac
GO:0002831	regulation of response to biotic stimulus	8/103	389/15725	0.00402181	0.0408976	0.0318537	A2M/APOE/FCGR2B/LY96/MIF/NR1H3/SLAMF8/TREM2	8	1.3883	Alveolar_Mac
GO:0007584	response to nutrient	5/103	160/15725	0.00402674	0.0408976	0.0318537	ABCA1/CD40/GSN/LDHA/SPP1	5	1.3883	Alveolar_Mac
GO:0019674	NAD metabolic process	3/103	49/15725	0.00404126	0.0408976	0.0318537	GAPDH/LDHA/TPI1	3	1.3883	Alveolar_Mac
GO:0032760	positive regulation of tumor necrosis factor production	3/103	49/15725	0.00404126	0.0408976	0.0318537	CD14/LY96/MIF	3	1.3883	Alveolar_Mac
GO:0023035	CD40 signaling pathway	2/103	15/15725	0.00422002	0.0420341	0.0327388	CD40/TREM2	2	1.3764	Alveolar_Mac
GO:0042362	fat-soluble vitamin biosynthetic process	2/103	15/15725	0.00422002	0.0420341	0.0327388	CYP27A1/PLTP	2	1.3764	Alveolar_Mac
GO:0043691	reverse cholesterol transport	2/103	15/15725	0.00422002	0.0420341	0.0327388	ABCA1/APOE	2	1.3764	Alveolar_Mac
GO:0051044	positive regulation of membrane protein ectodomain proteolysis	2/103	15/15725	0.00422002	0.0420341	0.0327388	ADAM9/APOE	2	1.3764	Alveolar_Mac
GO:0050867	positive regulation of cell activation	8/103	394/15725	0.00434128	0.0430723	0.0335475	CD40/CD81/IGLC3/LGALS1/LILRB4/MIF/MMP14/TREM2	8	1.3658	Alveolar_Mac
GO:0035821	modulation of process of other organism	4/103	101/15725	0.00435994	0.0430885	0.0335601	APOE/GAPDH/IFI27/PPIB	4	1.36564	Alveolar_Mac
GO:0050714	positive regulation of protein secretion	5/103	164/15725	0.00447051	0.0440093	0.0342772	ADAM9/CD14/GAPDH/MIF/TREM2	5	1.35646	Alveolar_Mac
GO:1903557	positive regulation of tumor necrosis factor superfamily cytokine production	3/103	51/15725	0.004525	0.0443731	0.0345606	CD14/LY96/MIF	3	1.35288	Alveolar_Mac
GO:0099173	postsynapse organization	5/103	166/15725	0.00470499	0.0453357	0.0353104	APOE/FCGR2B/LGMN/NRP1/NRP2	5	1.34356	Alveolar_Mac
GO:0046164	alcohol catabolic process	3/103	52/15725	0.00477944	0.0453357	0.0353104	APOE/CYP27A1/TPI1	3	1.34356	Alveolar_Mac
GO:0010885	regulation of cholesterol storage	2/103	16/15725	0.00480236	0.0453357	0.0353104	ABCA1/NR1H3	2	1.34356	Alveolar_Mac
GO:0021783	preganglionic parasympathetic fiber development	2/103	16/15725	0.00480236	0.0453357	0.0353104	NRP1/NRP2	2	1.34356	Alveolar_Mac
GO:0021854	hypothalamus development	2/103	16/15725	0.00480236	0.0453357	0.0353104	NRP1/NRP2	2	1.34356	Alveolar_Mac
GO:0035729	cellular response to hepatocyte growth factor stimulus	2/103	16/15725	0.00480236	0.0453357	0.0353104	LGMN/NRP1	2	1.34356	Alveolar_Mac
GO:0044827	modulation by host of viral genome replication	2/103	16/15725	0.00480236	0.0453357	0.0353104	IFI27/PPIB	2	1.34356	Alveolar_Mac
GO:0051014	actin filament severing	2/103	16/15725	0.00480236	0.0453357	0.0353104	CAPG/GSN	2	1.34356	Alveolar_Mac
GO:1900221	regulation of amyloid-beta clearance	2/103	16/15725	0.00480236	0.0453357	0.0353104	APOE/TREM2	2	1.34356	Alveolar_Mac
GO:2000193	positive regulation of fatty acid transport	2/103	16/15725	0.00480236	0.0453357	0.0353104	FABP3/MIF	2	1.34356	Alveolar_Mac
GO:1901617	organic hydroxy compound biosynthetic process	6/103	240/15725	0.00495794	0.0466305	0.0363188	APOE/CYP27A1/HSD3B7/PCBD1/PDXK/PLTP	6	1.33133	Alveolar_Mac
GO:1901222	regulation of NIK/NF-kappaB signaling	4/103	105/15725	0.00500418	0.0467297	0.0363961	CALR/CD14/PRDX1/TREM2	4	1.33041	Alveolar_Mac
GO:0000768	syncytium formation by plasma membrane fusion	3/103	53/15725	0.00504237	0.0467297	0.0363961	ADAM9/CD81/TREM2	3	1.33041	Alveolar_Mac
GO:0002437	inflammatory response to antigenic stimulus	3/103	53/15725	0.00504237	0.0467297	0.0363961	CD81/FCGR2B/IL1RN	3	1.33041	Alveolar_Mac
GO:0140253	cell-cell fusion	3/103	53/15725	0.00504237	0.0467297	0.0363961	ADAM9/CD81/TREM2	3	1.33041	Alveolar_Mac
GO:0050730	regulation of peptidyl-tyrosine phosphorylation	6/103	242/15725	0.00515972	0.0476427	0.0371072	CD40/CD81/FCGR1A/MIF/NRP1/TREM2	6	1.322	Alveolar_Mac
GO:0032103	positive regulation of response to external stimulus	9/103	496/15725	0.00524017	0.0482096	0.0375487	CALR/CD81/LGMN/LY96/MIF/NRP1/NUPR1/TREM2/VEGFB	9	1.31687	Alveolar_Mac
GO:0051452	intracellular pH reduction	3/103	54/15725	0.00531387	0.0485346	0.0378019	ATP6V1F/RAB20/SLAMF8	3	1.31395	Alveolar_Mac
GO:1903793	positive regulation of anion transport	3/103	54/15725	0.00531387	0.0485346	0.0378019	APOE/FABP3/MIF	3	1.31395	Alveolar_Mac
GO:0043031	negative regulation of macrophage activation	2/103	17/15725	0.00541953	0.048622	0.0378699	FCGR2B/NR1H3	2	1.31317	Alveolar_Mac
GO:0048385	regulation of retinoic acid receptor signaling pathway	2/103	17/15725	0.00541953	0.048622	0.0378699	CALR/DHRS3	2	1.31317	Alveolar_Mac
GO:0048486	parasympathetic nervous system development	2/103	17/15725	0.00541953	0.048622	0.0378699	NRP1/NRP2	2	1.31317	Alveolar_Mac
GO:0048532	anatomical structure arrangement	2/103	17/15725	0.00541953	0.048622	0.0378699	NRP1/NRP2	2	1.31317	Alveolar_Mac
GO:0071071	regulation of phospholipid biosynthetic process	2/103	17/15725	0.00541953	0.048622	0.0378699	FABP3/IDH1	2	1.31317	Alveolar_Mac
GO:0006949	syncytium formation	3/103	55/15725	0.00559401	0.0496591	0.0386777	ADAM9/CD81/TREM2	3	1.304	Alveolar_Mac
GO:0043113	receptor clustering	3/103	55/15725	0.00559401	0.0496591	0.0386777	APOE/CD81/GSN	3	1.304	Alveolar_Mac
GO:0055081	anion homeostasis	3/103	55/15725	0.00559401	0.0496591	0.0386777	ABCA1/APOE/FABP3	3	1.304	Alveolar_Mac

## Sheet: Fig5D
sample	group	BODIPY_area
TB200327	Tumour	52743.4
TB200327	Background	7807.2
TB200008	Tumour	37652.9
TB200008	Background	10074.6
TB200240	Tumour	26187.8
TB200240	Background	11339.2
TB200273	Tumour	59715.6
TB200273	Background	17928.1
TB200338	Tumour	92077.3
TB200338	Background	4138.92

## Sheet: Fig5F
Sample	STAB1+ within CD68+ [%]	Mean, Tumour	Mean, Background	Standard deviation, Tumour	Standard deviation, Background
Tumour, Patient 11	32.0604	30.3516	2.9077	8.0895	0.863
Tumour, Patient 16	37.4502
Tumour, Patient 19	21.5443
Background, Patient 11	1.9463
Background, Patient 16	3.6154
Background, Patient 19	3.1614

## Sheet: Fig5H
Sample	STAB1+ within CD68+ [%]	Mean
NSCLC #1	19.5	13.5
NSCLC #2	7.5

## Sheet: Fig5K
ID	Description	GeneRatio	BgRatio	pvalue	p.adjust	qvalue	geneID	Count	p.adjust_new	path
GO:0006959	humoral immune response	8/28	308/15725	4.3726e-08	4.59997e-05	3.24493e-05	CCL2/IGKC/IGLC2/RGCC/S100A8/S100A9/SLC11A1/TREM1	8	4.33724	AIM vs STAB1
GO:0043312	neutrophil degranulation	8/28	478/15725	1.2504e-06	0.000255492	0.00018023	CSTB/LGALS3/LTA4H/RETN/S100A8/S100A9/SLC11A1/STXBP2	8	3.59262	AIM vs STAB1
GO:0002283	neutrophil activation involved in immune response	8/28	481/15725	1.31052e-06	0.000255492	0.00018023	CSTB/LGALS3/LTA4H/RETN/S100A8/S100A9/SLC11A1/STXBP2	8	3.59262	AIM vs STAB1
GO:0002446	neutrophil mediated immunity	8/28	492/15725	1.55259e-06	0.000255492	0.00018023	CSTB/LGALS3/LTA4H/RETN/S100A8/S100A9/SLC11A1/STXBP2	8	3.59262	AIM vs STAB1
GO:0042119	neutrophil activation	8/28	492/15725	1.55259e-06	0.000255492	0.00018023	CSTB/LGALS3/LTA4H/RETN/S100A8/S100A9/SLC11A1/STXBP2	8	3.59262	AIM vs STAB1
GO:0050900	leukocyte migration	8/28	493/15725	1.57638e-06	0.000255492	0.00018023	CCL2/FN1/IGKC/IGLC2/LGALS3/S100A8/S100A9/TREM1	8	3.59262	AIM vs STAB1
GO:0036230	granulocyte activation	8/28	498/15725	1.70005e-06	0.000255492	0.00018023	CSTB/LGALS3/LTA4H/RETN/S100A8/S100A9/SLC11A1/STXBP2	8	3.59262	AIM vs STAB1
GO:0030593	neutrophil chemotaxis	4/28	99/15725	2.69469e-05	0.00354352	0.00249968	CCL2/LGALS3/S100A8/S100A9	4	2.45057	AIM vs STAB1
GO:1990266	neutrophil migration	4/28	117/15725	5.19155e-05	0.00606835	0.00428075	CCL2/LGALS3/S100A8/S100A9	4	2.21693	AIM vs STAB1
GO:0071621	granulocyte chemotaxis	4/28	122/15725	6.11322e-05	0.00642724	0.00453392	CCL2/LGALS3/S100A8/S100A9	4	2.19198	AIM vs STAB1
GO:0002576	platelet degranulation	4/28	125/15725	6.72049e-05	0.00642724	0.00453392	FLNA/FN1/STXBP2/TIMP1	4	2.19198	AIM vs STAB1
GO:0042742	defense response to bacterium	5/28	263/15725	9.03514e-05	0.0079208	0.00558752	IGKC/IGLC2/S100A8/S100A9/SLC11A1	5	2.10123	AIM vs STAB1
GO:0097530	granulocyte migration	4/28	143/15725	0.000113298	0.00916842	0.00646762	CCL2/LGALS3/S100A8/S100A9	4	2.03771	AIM vs STAB1
GO:0032233	positive regulation of actin filament bundle assembly	3/28	60/15725	0.000161648	0.0121467	0.00856856	FLNA/RGCC/S100A10	3	1.91554	AIM vs STAB1
GO:0017014	protein nitrosylation	2/28	14/15725	0.000274577	0.0160475	0.0113203	S100A8/S100A9	2	1.79459	AIM vs STAB1
GO:0018119	peptidyl-cysteine S-nitrosylation	2/28	14/15725	0.000274577	0.0160475	0.0113203	S100A8/S100A9	2	1.79459	AIM vs STAB1
GO:0051238	sequestering of metal ion	2/28	14/15725	0.000274577	0.0160475	0.0113203	S100A8/S100A9	2	1.79459	AIM vs STAB1
GO:0070486	leukocyte aggregation	2/28	14/15725	0.000274577	0.0160475	0.0113203	S100A8/S100A9	2	1.79459	AIM vs STAB1
GO:2001044	regulation of integrin-mediated signaling pathway	2/28	15/15725	0.000316471	0.0175225	0.0123608	FLNA/TIMP1	2	1.7564	AIM vs STAB1
GO:0002523	leukocyte migration involved in inflammatory response	2/28	16/15725	0.000361282	0.0190035	0.0134055	S100A8/S100A9	2	1.72117	AIM vs STAB1
GO:0006909	phagocytosis	5/28	360/15725	0.000389485	0.0192027	0.013546	CCL2/IGKC/IGLC2/MARCO/SLC11A1	5	1.71664	AIM vs STAB1
GO:0008037	cell recognition	4/28	199/15725	0.000401578	0.0192027	0.013546	IGKC/IGLC2/LGALS3/VCAN	4	1.71664	AIM vs STAB1
GO:0048245	eosinophil chemotaxis	2/28	18/15725	0.000459621	0.0205889	0.0145239	CCL2/LGALS3	2	1.68637	AIM vs STAB1
GO:0097529	myeloid leukocyte migration	4/28	208/15725	0.000474687	0.0205889	0.0145239	CCL2/LGALS3/S100A8/S100A9	4	1.68637	AIM vs STAB1
GO:0090280	positive regulation of calcium ion import	2/28	19/15725	0.000513129	0.0205889	0.0145239	CCL2/LGALS3	2	1.68637	AIM vs STAB1
GO:2000353	positive regulation of endothelial cell apoptotic process	2/28	19/15725	0.000513129	0.0205889	0.0145239	CCL2/RGCC	2	1.68637	AIM vs STAB1
GO:0048762	mesenchymal cell differentiation	4/28	214/15725	0.000528421	0.0205889	0.0145239	FN1/GLIPR2/RGCC/S100A4	4	1.68637	AIM vs STAB1
GO:0002544	chronic inflammatory response	2/28	20/15725	0.000569516	0.0212709	0.015005	S100A8/S100A9	2	1.67221	AIM vs STAB1
GO:0030595	leukocyte chemotaxis	4/28	220/15725	0.000586364	0.0212709	0.015005	CCL2/LGALS3/S100A8/S100A9	4	1.67221	AIM vs STAB1
GO:0032231	regulation of actin filament bundle assembly	3/28	95/15725	0.000627155	0.0213377	0.0150521	FLNA/RGCC/S100A10	3	1.67085	AIM vs STAB1
GO:0072677	eosinophil migration	2/28	21/15725	0.000628772	0.0213377	0.0150521	CCL2/LGALS3	2	1.67085	AIM vs STAB1
GO:0052547	regulation of peptidase activity	5/28	413/15725	0.000727822	0.0239	0.0168596	CSTB/FN1/S100A8/S100A9/TIMP1	5	1.6216	AIM vs STAB1
GO:0002526	acute inflammatory response	3/28	101/15725	0.000749716	0.0239	0.0168596	FN1/S100A8/TREM1	3	1.6216	AIM vs STAB1
GO:0019730	antimicrobial humoral response	3/28	105/15725	0.000839331	0.0252279	0.0177963	S100A8/S100A9/SLC11A1	3	1.59812	AIM vs STAB1
GO:0034446	substrate adhesion-dependent cell spreading	3/28	105/15725	0.000839331	0.0252279	0.0177963	FLNA/FN1/S100A10	3	1.59812	AIM vs STAB1
GO:0007229	integrin-mediated signaling pathway	3/28	107/15725	0.000886583	0.0258971	0.0182684	FLNA/FN1/TIMP1	3	1.58675	AIM vs STAB1
GO:0046916	cellular transition metal ion homeostasis	3/28	108/15725	0.00091083	0.0258971	0.0182684	S100A8/S100A9/SLC11A1	3	1.58675	AIM vs STAB1
GO:0006911	phagocytosis, engulfment	3/28	114/15725	0.00106519	0.0294889	0.0208021	IGKC/IGLC2/MARCO	3	1.53034	AIM vs STAB1
GO:0010811	positive regulation of cell-substrate adhesion	3/28	120/15725	0.0012352	0.0322735	0.0227665	FLNA/FN1/S100A10	3	1.49115	AIM vs STAB1
GO:0060485	mesenchyme development	4/28	269/15725	0.00124069	0.0322735	0.0227665	FN1/GLIPR2/RGCC/S100A4	4	1.49115	AIM vs STAB1
GO:0070372	regulation of ERK1 and ERK2 cascade	4/28	270/15725	0.00125781	0.0322735	0.0227665	CCL2/FN1/GLIPR2/MARCO	4	1.49115	AIM vs STAB1
GO:0099024	plasma membrane invagination	3/28	123/15725	0.00132626	0.0332195	0.0234338	IGKC/IGLC2/MARCO	3	1.47861	AIM vs STAB1
GO:0097193	intrinsic apoptotic signaling pathway	4/28	276/15725	0.00136403	0.0333711	0.0235408	BCL2A1/CRIP1/S100A8/S100A9	4	1.47663	AIM vs STAB1
GO:0042060	wound healing	5/28	480/15725	0.00142626	0.0334993	0.0236312	FLNA/FN1/S100A8/SLC11A1/TIMP1	5	1.47496	AIM vs STAB1
GO:0050832	defense response to fungus	2/28	32/15725	0.00146723	0.0334993	0.0236312	S100A8/S100A9	2	1.47496	AIM vs STAB1
GO:0055076	transition metal ion homeostasis	3/28	129/15725	0.00152084	0.0334993	0.0236312	S100A8/S100A9/SLC11A1	3	1.47496	AIM vs STAB1
GO:0060326	cell chemotaxis	4/28	286/15725	0.00155481	0.0334993	0.0236312	CCL2/LGALS3/S100A8/S100A9	4	1.47496	AIM vs STAB1
GO:1904037	positive regulation of epithelial cell apoptotic process	2/28	33/15725	0.00156017	0.0334993	0.0236312	CCL2/RGCC	2	1.47496	AIM vs STAB1
GO:0010324	membrane invagination	3/28	131/15725	0.00158947	0.0334993	0.0236312	IGKC/IGLC2/MARCO	3	1.47496	AIM vs STAB1
GO:0070371	ERK1 and ERK2 cascade	4/28	289/15725	0.00161551	0.0334993	0.0236312	CCL2/FN1/GLIPR2/MARCO	4	1.47496	AIM vs STAB1
GO:0006882	cellular zinc ion homeostasis	2/28	34/15725	0.00165586	0.0334993	0.0236312	S100A8/S100A9	2	1.47496	AIM vs STAB1
GO:0045730	respiratory burst	2/28	34/15725	0.00165586	0.0334993	0.0236312	CD52/SLC11A1	2	1.47496	AIM vs STAB1
GO:0055069	zinc ion homeostasis	2/28	36/15725	0.00185544	0.0361466	0.0254987	S100A8/S100A9	2	1.44193	AIM vs STAB1
GO:0090279	regulation of calcium ion import	2/28	36/15725	0.00185544	0.0361466	0.0254987	CCL2/LGALS3	2	1.44193	AIM vs STAB1
GO:0009895	negative regulation of catabolic process	4/28	302/15725	0.00189775	0.0362989	0.0256061	FBP1/FLNA/SLC11A1/TIMP1	4	1.44011	AIM vs STAB1
GO:0001837	epithelial to mesenchymal transition	3/28	141/15725	0.00196177	0.0368532	0.0259971	GLIPR2/RGCC/S100A4	3	1.43352	AIM vs STAB1
GO:1900026	positive regulation of substrate adhesion-dependent cell spreading	2/28	38/15725	0.00206588	0.0381282	0.0268965	FLNA/S100A10	2	1.41875	AIM vs STAB1
GO:0032496	response to lipopolysaccharide	4/28	313/15725	0.00216202	0.0381378	0.0269033	CCL2/S100A8/S100A9/SLC11A1	4	1.41864	AIM vs STAB1
GO:0001937	negative regulation of endothelial cell proliferation	2/28	39/15725	0.00217516	0.0381378	0.0269033	CCL2/RGCC	2	1.41864	AIM vs STAB1
GO:0048246	macrophage chemotaxis	2/28	39/15725	0.00217516	0.0381378	0.0269033	CCL2/LGALS3	2	1.41864	AIM vs STAB1
GO:0051017	actin filament bundle assembly	3/28	148/15725	0.00225219	0.0388411	0.0273994	FLNA/RGCC/S100A10	3	1.41071	AIM vs STAB1
GO:0061572	actin filament bundle organization	3/28	151/15725	0.00238441	0.0401058	0.0282915	FLNA/RGCC/S100A10	3	1.39679	AIM vs STAB1
GO:0014002	astrocyte development	2/28	41/15725	0.00240177	0.0401058	0.0282915	S100A8/S100A9	2	1.39679	AIM vs STAB1
GO:0010770	positive regulation of cell morphogenesis involved in differentiation	3/28	153/15725	0.00247518	0.0401889	0.0283502	FLNA/FN1/S100A10	3	1.39589	AIM vs STAB1
GO:0006956	complement activation	3/28	154/15725	0.00252136	0.0401889	0.0283502	IGKC/IGLC2/RGCC	3	1.39589	AIM vs STAB1
GO:0030307	positive regulation of cell growth	3/28	154/15725	0.00252136	0.0401889	0.0283502	FN1/S100A8/S100A9	3	1.39589	AIM vs STAB1
GO:0002237	response to molecule of bacterial origin	4/28	329/15725	0.00259052	0.040675	0.0286931	CCL2/S100A8/S100A9/SLC11A1	4	1.39067	AIM vs STAB1
GO:0009620	response to fungus	2/28	44/15725	0.0027617	0.0427252	0.0301393	S100A8/S100A9	2	1.36932	AIM vs STAB1
GO:0007159	leukocyte cell-cell adhesion	4/28	342/15725	0.0029793	0.0453096	0.0319624	CCL2/LGALS3/S100A8/S100A9	4	1.34381	AIM vs STAB1
GO:0018198	peptidyl-cysteine modification	2/28	46/15725	0.00301489	0.0453096	0.0319624	S100A8/S100A9	2	1.34381	AIM vs STAB1
GO:0010718	positive regulation of epithelial to mesenchymal transition	2/28	47/15725	0.00314543	0.0466056	0.0328766	GLIPR2/RGCC	2	1.33156	AIM vs STAB1
GO:2000351	regulation of endothelial cell apoptotic process	2/28	48/15725	0.00327859	0.0479038	0.0337924	CCL2/RGCC	2	1.31963	AIM vs STAB1
GO:0010043	response to zinc ion	2/28	50/15725	0.00355271	0.0498327	0.0351531	CRIP1/S100A8	2	1.30249	AIM vs STAB1
GO:0043277	apoptotic cell clearance	2/28	50/15725	0.00355271	0.0498327	0.0351531	CCL2/MARCO	2	1.30249	AIM vs STAB1
GO:0048146	positive regulation of fibroblast proliferation	2/28	50/15725	0.00355271	0.0498327	0.0351531	FN1/S100A6	2	1.30249	AIM vs STAB1
GO:0098883	synapse pruning	4/30	11/15725	3.5183e-09	2.39948e-06	1.77767e-06	C1QA/C1QB/C1QC/C3	4	-5.61988	AIM vs STAB1
GO:0030449	regulation of complement activation	6/30	104/15725	3.77666e-08	9.29536e-06	6.88652e-06	A2M/C1QA/C1QB/C1QC/C2/C3	6	-5.03173	AIM vs STAB1
GO:0150146	cell junction disassembly	4/30	19/15725	4.08887e-08	9.29536e-06	6.88652e-06	C1QA/C1QB/C1QC/C3	4	-5.03173	AIM vs STAB1
GO:0002920	regulation of humoral immune response	6/30	122/15725	9.82549e-08	1.67525e-05	1.24111e-05	A2M/C1QA/C1QB/C1QC/C2/C3	6	-4.77592	AIM vs STAB1
GO:0006956	complement activation	6/30	154/15725	3.91253e-07	5.33668e-05	3.95371e-05	A2M/C1QA/C1QB/C1QC/C2/C3	6	-4.27273	AIM vs STAB1
GO:0006959	humoral immune response	7/30	308/15725	1.42835e-06	0.000162355	0.000120282	A2M/C1QA/C1QB/C1QC/C2/C3/ST6GAL1	7	-3.78953	AIM vs STAB1
GO:0043277	apoptotic cell clearance	4/30	50/15725	2.3318e-06	0.000227183	0.00016831	AXL/C2/C3/MERTK	4	-3.64362	AIM vs STAB1
GO:0006958	complement activation, classical pathway	5/30	125/15725	3.55926e-06	0.000303427	0.000224795	C1QA/C1QB/C1QC/C2/C3	5	-3.51795	AIM vs STAB1
GO:0002455	humoral immune response mediated by circulating immunoglobulin	5/30	139/15725	5.98943e-06	0.000453865	0.000336248	C1QA/C1QB/C1QC/C2/C3	5	-3.34307	AIM vs STAB1
GO:0002697	regulation of immune effector process	7/30	450/15725	1.72534e-05	0.00117668	0.00087175	A2M/C1QA/C1QB/C1QC/C2/C3/IL2RA	7	-2.92934	AIM vs STAB1
GO:0001776	leukocyte homeostasis	4/30	85/15725	1.95729e-05	0.00121352	0.000899042	AXL/IL2RA/MERTK/SLC40A1	4	-2.91595	AIM vs STAB1
GO:0016064	immunoglobulin mediated immune response	5/30	211/15725	4.49785e-05	0.00252384	0.0018698	C1QA/C1QB/C1QC/C2/C3	5	-2.59794	AIM vs STAB1
GO:0019724	B cell mediated immunity	5/30	214/15725	4.81084e-05	0.00252384	0.0018698	C1QA/C1QB/C1QC/C2/C3	5	-2.59794	AIM vs STAB1
GO:0002683	negative regulation of immune system process	6/30	416/15725	0.000114511	0.00557834	0.00413274	A2M/AXL/C1QC/IL2RA/MERTK/TMEM176B	6	-2.25349	AIM vs STAB1
GO:0060068	vagina development	2/30	10/15725	0.000156838	0.00668523	0.00495279	AXL/MERTK	2	-2.17488	AIM vs STAB1
GO:2000425	regulation of apoptotic cell clearance	2/30	10/15725	0.000156838	0.00668523	0.00495279	C2/C3	2	-2.17488	AIM vs STAB1
GO:0016322	neuron remodeling	2/30	12/15725	0.000229484	0.00920637	0.00682058	C1QA/C3	2	-2.03591	AIM vs STAB1
GO:0050766	positive regulation of phagocytosis	3/30	66/15725	0.000264393	0.0100176	0.00742156	C2/C3/MERTK	3	-1.99924	AIM vs STAB1
GO:0001780	neutrophil homeostasis	2/30	16/15725	0.000415268	0.0141868	0.0105104	AXL/MERTK	2	-1.84812	AIM vs STAB1
GO:0070997	neuron death	5/30	345/15725	0.000448018	0.0141868	0.0105104	AXL/C1QA/LGMN/SERPINF1/USP53	5	-1.84812	AIM vs STAB1
GO:0002449	lymphocyte mediated immunity	5/30	346/15725	0.000453982	0.0141868	0.0105104	C1QA/C1QB/C1QC/C2/C3	5	-1.84812	AIM vs STAB1
GO:0030540	female genitalia development	2/30	17/15725	0.00047008	0.0141868	0.0105104	AXL/MERTK	2	-1.84812	AIM vs STAB1
GO:0002460	adaptive immune response based on somatic recombination of immune receptors built from immunoglobulin superfamily domains	5/30	350/15725	0.000478441	0.0141868	0.0105104	C1QA/C1QB/C1QC/C2/C3	5	-1.84812	AIM vs STAB1
GO:0006909	phagocytosis	5/30	360/15725	0.000543952	0.0154573	0.0114516	AXL/C2/C3/MERTK/PLD4	5	-1.81087	AIM vs STAB1
GO:0050764	regulation of phagocytosis	3/30	92/15725	0.000701733	0.0191433	0.0141824	C2/C3/MERTK	3	-1.71798	AIM vs STAB1
GO:0001779	natural killer cell differentiation	2/30	22/15725	0.000793724	0.02082	0.0154246	AXL/MERTK	2	-1.68152	AIM vs STAB1
GO:0010447	response to acidic pH	2/30	23/15725	0.000868286	0.0219323	0.0162486	LGMN/SERPINF1	2	-1.65892	AIM vs STAB1
GO:0071887	leukocyte apoptotic process	3/30	105/15725	0.00103017	0.024291	0.0179961	AXL/IL2RA/MERTK	3	-1.61455	AIM vs STAB1
GO:0050808	synapse organization	5/30	415/15725	0.0010329	0.024291	0.0179961	C1QA/C1QB/C1QC/C3/LGMN	5	-1.61455	AIM vs STAB1
GO:0072376	protein activation cascade	2/30	26/15725	0.00111143	0.0244514	0.018115	A2M/F13A1	2	-1.6117	AIM vs STAB1
GO:0072378	blood coagulation, fibrin clot formation	2/30	26/15725	0.00111143	0.0244514	0.018115	A2M/F13A1	2	-1.6117	AIM vs STAB1
GO:0048872	homeostasis of number of cells	4/30	247/15725	0.00118079	0.0251656	0.018644	AXL/IL2RA/MERTK/SLC40A1	4	-1.59919	AIM vs STAB1
GO:0035590	purinergic nucleotide receptor signaling pathway	2/30	29/15725	0.0013835	0.0285924	0.0211828	ADORA3/GPR34	2	-1.54375	AIM vs STAB1
GO:0006766	vitamin metabolic process	3/30	124/15725	0.0016632	0.0322419	0.0238865	FOLR2/LGMN/PLTP	3	-1.49158	AIM vs STAB1
GO:0010039	response to iron ion	2/30	32/15725	0.0016842	0.0322419	0.0238865	C1QA/SLC40A1	2	-1.49158	AIM vs STAB1
GO:0002576	platelet degranulation	3/30	125/15725	0.00170192	0.0322419	0.0238865	A2M/F13A1/SELENOP	3	-1.49158	AIM vs STAB1
GO:1902105	regulation of leukocyte differentiation	4/30	277/15725	0.00179983	0.0331753	0.0245781	AXL/C1QC/IL2RA/TMEM176B	4	-1.47919	AIM vs STAB1
GO:0046466	membrane lipid catabolic process	2/30	34/15725	0.0019004	0.0341072	0.0252685	ENPP2/FUCA1	2	-1.46715	AIM vs STAB1
GO:0045765	regulation of angiogenesis	4/30	288/15725	0.00207458	0.0362786	0.0268772	C3/ENPP2/SERPINF1/STAB1	4	-1.44035	AIM vs STAB1
GO:0009268	response to pH	2/30	39/15725	0.00249534	0.0425456	0.0315201	LGMN/SERPINF1	2	-1.37115	AIM vs STAB1
GO:1901214	regulation of neuron death	4/30	307/15725	0.00261561	0.0428351	0.0317346	AXL/C1QA/LGMN/SERPINF1	4	-1.3682	AIM vs STAB1
GO:0007596	blood coagulation	4/30	309/15725	0.00267769	0.0428351	0.0317346	A2M/AXL/F13A1/MERTK	4	-1.3682	AIM vs STAB1
GO:0050817	coagulation	4/30	311/15725	0.00274079	0.0428351	0.0317346	A2M/AXL/F13A1/MERTK	4	-1.3682	AIM vs STAB1
GO:0051250	negative regulation of lymphocyte activation	3/30	149/15725	0.00280609	0.0428351	0.0317346	AXL/IL2RA/MERTK	3	-1.3682	AIM vs STAB1
GO:0007599	hemostasis	4/30	314/15725	0.00283734	0.0428351	0.0317346	A2M/AXL/F13A1/MERTK	4	-1.3682	AIM vs STAB1
GO:0006775	fat-soluble vitamin metabolic process	2/30	42/15725	0.00288917	0.0428351	0.0317346	LGMN/PLTP	2	-1.3682	AIM vs STAB1
GO:0097028	dendritic cell differentiation	2/30	43/15725	0.00302652	0.0436437	0.0323337	AXL/TMEM176B	2	-1.36008	AIM vs STAB1
GO:1901342	regulation of vasculature development	4/30	321/15725	0.0030717	0.0436437	0.0323337	C3/ENPP2/SERPINF1/STAB1	4	-1.36008	AIM vs STAB1
GO:0048806	genitalia development	2/30	44/15725	0.0031669	0.044078	0.0326554	AXL/MERTK	2	-1.35578	AIM vs STAB1
GO:0042551	neuron maturation	2/30	46/15725	0.00345665	0.0471487	0.0349304	C1QA/C3	2	-1.32653	AIM vs STAB1
GO:0043312	neutrophil degranulation	33/167	478/15725	5.86223e-18	1.01892e-14	8.18712e-15	ALDOA/ANPEP/ANXA2/BRI3/CD36/CD68/CFD/CSTB/CTSD/CYSTM1/FABP5/FGR/FPR2/FTH1/FTL/HK3/LGALS3/LTA4H/LYZ/MCEMP1/MGST1/MME/OLR1/OSCAR/PDXK/RETN/S100A11/S100A8/S100A9/SERPINA1/SLC11A1/STXBP2/VAT1	33	13.9919	AlvM vs STAB1
GO:0002283	neutrophil activation involved in immune response	33/167	481/15725	7.07545e-18	1.01892e-14	8.18712e-15	ALDOA/ANPEP/ANXA2/BRI3/CD36/CD68/CFD/CSTB/CTSD/CYSTM1/FABP5/FGR/FPR2/FTH1/FTL/HK3/LGALS3/LTA4H/LYZ/MCEMP1/MGST1/MME/OLR1/OSCAR/PDXK/RETN/S100A11/S100A8/S100A9/SERPINA1/SLC11A1/STXBP2/VAT1	33	13.9919	AlvM vs STAB1
GO:0002446	neutrophil mediated immunity	33/167	492/15725	1.39386e-17	1.01892e-14	8.18712e-15	ALDOA/ANPEP/ANXA2/BRI3/CD36/CD68/CFD/CSTB/CTSD/CYSTM1/FABP5/FGR/FPR2/FTH1/FTL/HK3/LGALS3/LTA4H/LYZ/MCEMP1/MGST1/MME/OLR1/OSCAR/PDXK/RETN/S100A11/S100A8/S100A9/SERPINA1/SLC11A1/STXBP2/VAT1	33	13.9919	AlvM vs STAB1
GO:0042119	neutrophil activation	33/167	492/15725	1.39386e-17	1.01892e-14	8.18712e-15	ALDOA/ANPEP/ANXA2/BRI3/CD36/CD68/CFD/CSTB/CTSD/CYSTM1/FABP5/FGR/FPR2/FTH1/FTL/HK3/LGALS3/LTA4H/LYZ/MCEMP1/MGST1/MME/OLR1/OSCAR/PDXK/RETN/S100A11/S100A8/S100A9/SERPINA1/SLC11A1/STXBP2/VAT1	33	13.9919	AlvM vs STAB1
GO:0036230	granulocyte activation	33/167	498/15725	2.00251e-17	1.17107e-14	9.4097e-15	ALDOA/ANPEP/ANXA2/BRI3/CD36/CD68/CFD/CSTB/CTSD/CYSTM1/FABP5/FGR/FPR2/FTH1/FTL/HK3/LGALS3/LTA4H/LYZ/MCEMP1/MGST1/MME/OLR1/OSCAR/PDXK/RETN/S100A11/S100A8/S100A9/SERPINA1/SLC11A1/STXBP2/VAT1	33	13.9314	AlvM vs STAB1
GO:0055094	response to lipoprotein particle	8/167	28/15725	3.54754e-10	1.72884e-07	1.38914e-07	APOE/CD36/CD68/CD9/CES1/LPL/MYD88/PPARG	8	6.76225	AlvM vs STAB1
GO:0071402	cellular response to lipoprotein particle stimulus	8/167	30/15725	6.56097e-10	2.74061e-07	2.20212e-07	APOE/CD36/CD68/CD9/CES1/LPL/MYD88/PPARG	8	6.56215	AlvM vs STAB1
GO:1905952	regulation of lipid localization	12/167	135/15725	2.07009e-08	7.56618e-06	6.07953e-06	ABHD5/ANXA2/APOC1/APOE/CD36/CES1/FABP3/LPL/PLIN2/PPARG/RETN/TSPO	12	5.12112	AlvM vs STAB1
GO:0010876	lipid localization	19/167	386/15725	2.89052e-08	8.92182e-06	7.16881e-06	ABHD5/ANXA1/ANXA2/APOC1/APOE/AQP9/CD36/CES1/FABP3/FABP4/FABP5/INHBA/LPL/PLIN2/PPARG/RBP4/RETN/SLC27A3/TSPO	19	5.04955	AlvM vs STAB1
GO:0015909	long-chain fatty acid transport	9/167	66/15725	3.05124e-08	8.92182e-06	7.16881e-06	ANXA1/APOE/CD36/FABP3/FABP4/FABP5/PLIN2/PPARG/SLC27A3	9	5.04955	AlvM vs STAB1
GO:0002576	platelet degranulation	11/167	125/15725	9.09035e-08	2.41638e-05	1.94159e-05	ALDOA/CD36/CD9/CFD/FLNA/FN1/SCCPDH/SERPINA1/STXBP2/TAGLN2/TIMP1	11	4.61683	AlvM vs STAB1
GO:0006869	lipid transport	17/167	343/15725	1.46949e-07	3.58065e-05	2.8771e-05	ANXA1/ANXA2/APOC1/APOE/AQP9/CD36/CES1/FABP3/FABP4/FABP5/INHBA/PLIN2/PPARG/RBP4/RETN/SLC27A3/TSPO	17	4.44604	AlvM vs STAB1
GO:0051235	maintenance of location	16/167	305/15725	1.61699e-07	3.63699e-05	2.92237e-05	ABHD5/APOE/CD36/CES1/FLNA/FTH1/FTL/GSTO1/LPL/PLIN2/PPARG/S100A8/S100A9/TSPO/TXN/UBASH3B	16	4.43926	AlvM vs STAB1
GO:0016042	lipid catabolic process	16/167	311/15725	2.10692e-07	4.40046e-05	3.53583e-05	ABHD5/ACAA2/AKR1C3/APOC1/APOE/CES1/CYP27A1/FABP3/FABP4/FABP5/HPGD/LIPA/LPL/NCEH1/PLBD1/PNPLA6	16	4.3565	AlvM vs STAB1
GO:0019216	regulation of lipid metabolic process	18/167	397/15725	2.33876e-07	4.55903e-05	3.66324e-05	ABHD5/AKR1C3/ALAS1/ANXA1/APOC1/APOE/CD36/CES1/FABP3/FABP5/FGR/FPR2/HPGD/PLIN2/POR/PPARG/SCD/TSPO	18	4.34113	AlvM vs STAB1
GO:0006631	fatty acid metabolic process	17/167	363/15725	3.28075e-07	5.99557e-05	4.81752e-05	ABHD5/ACAA2/ACOT7/AKR1C3/ANXA1/APOC1/CD36/CES1/FABP3/FABP5/HPGD/LPL/LTA4H/POR/PPARG/SCD/SLC27A3	17	4.22217	AlvM vs STAB1
GO:0015908	fatty acid transport	9/167	90/15725	4.6837e-07	8.05597e-05	6.47308e-05	ANXA1/APOE/CD36/FABP3/FABP4/FABP5/PLIN2/PPARG/SLC27A3	9	4.09388	AlvM vs STAB1
GO:0034381	plasma lipoprotein particle clearance	7/167	47/15725	5.90973e-07	9.60002e-05	7.71375e-05	ANXA2/APOC1/APOE/CD36/LIPA/LRPAP1/NCEH1	7	4.01773	AlvM vs STAB1
GO:0072330	monocarboxylic acid biosynthetic process	13/167	221/15725	6.81807e-07	0.000104927	8.43099e-05	ACOT7/AKR1C3/ANXA1/APOC1/CES1/CYP27A1/FABP5/HPGD/HSD3B7/LPL/LTA4H/SCD/VCAN	13	3.97911	AlvM vs STAB1
GO:0071404	cellular response to low-density lipoprotein particle stimulus	5/167	18/15725	9.74776e-07	0.000135761	0.000109086	CD36/CD9/CES1/LPL/PPARG	5	3.86722	AlvM vs STAB1
GO:0015718	monocarboxylic acid transport	11/167	158/15725	9.75028e-07	0.000135761	0.000109086	ANXA1/APOE/AQP9/CD36/CES1/FABP3/FABP4/FABP5/PLIN2/PPARG/SLC27A3	11	3.86722	AlvM vs STAB1
GO:0032496	response to lipopolysaccharide	15/167	313/15725	1.25723e-06	0.000167097	0.000134265	ACP5/CCL2/CD36/CD68/CXCL3/HPGD/MGST1/MRC1/MYD88/RARA/S100A8/S100A9/SLC11A1/TSPO/VIM	15	3.77703	AlvM vs STAB1
GO:0097006	regulation of plasma lipoprotein particle levels	8/167	78/15725	1.7057e-06	0.000216846	0.000174239	ANXA2/APOC1/APOE/CD36/LIPA/LPL/LRPAP1/NCEH1	8	3.66385	AlvM vs STAB1
GO:0045834	positive regulation of lipid metabolic process	10/167	139/15725	2.28706e-06	0.000272826	0.00021922	ABHD5/ANXA1/APOC1/APOE/CES1/FABP3/FGR/FPR2/POR/PPARG	10	3.56411	AlvM vs STAB1
GO:0002237	response to molecule of bacterial origin	15/167	329/15725	2.33265e-06	0.000272826	0.00021922	ACP5/CCL2/CD36/CD68/CXCL3/HPGD/MGST1/MRC1/MYD88/RARA/S100A8/S100A9/SLC11A1/TSPO/VIM	15	3.56411	AlvM vs STAB1
GO:0046394	carboxylic acid biosynthetic process	15/167	332/15725	2.60818e-06	0.000293083	0.000235496	ACOT7/AKR1C3/ANXA1/APIP/APOC1/CES1/CYP27A1/FABP5/HPGD/HSD3B7/LPL/LTA4H/MGST3/SCD/VCAN	15	3.53301	AlvM vs STAB1
GO:0016053	organic acid biosynthetic process	15/167	333/15725	2.7063e-06	0.000293083	0.000235496	ACOT7/AKR1C3/ANXA1/APIP/APOC1/CES1/CYP27A1/FABP5/HPGD/HSD3B7/LPL/LTA4H/MGST3/SCD/VCAN	15	3.53301	AlvM vs STAB1
GO:0022408	negative regulation of cell-cell adhesion	11/167	177/15725	2.97276e-06	0.000302973	0.000243443	ANXA1/CD9/GPNMB/IL1RN/LGALS3/MYADM/RGCC/SDC4/SPN/UBASH3B/VSIG4	11	3.5186	AlvM vs STAB1
GO:1905954	positive regulation of lipid localization	8/167	84/15725	3.00487e-06	0.000302973	0.000243443	ANXA2/APOE/CD36/CES1/FABP3/LPL/PLIN2/RETN	8	3.5186	AlvM vs STAB1
GO:0046890	regulation of lipid biosynthetic process	11/167	187/15725	5.05373e-06	0.00049257	0.000395787	AKR1C3/ANXA1/APOC1/APOE/CES1/FABP3/FABP5/FPR2/POR/SCD/TSPO	11	3.30753	AlvM vs STAB1
GO:0046503	glycerolipid catabolic process	7/167	65/15725	5.57286e-06	0.000519373	0.000417323	ABHD5/APOC1/FABP3/FABP4/FABP5/LPL/PNPLA6	7	3.28452	AlvM vs STAB1
GO:0010889	regulation of sequestering of triglyceride	4/167	12/15725	5.68397e-06	0.000519373	0.000417323	ABHD5/LPL/PLIN2/PPARG	4	3.28452	AlvM vs STAB1
GO:0010883	regulation of lipid storage	6/167	46/15725	8.64041e-06	0.000749858	0.000602521	ABHD5/CD36/CES1/LPL/PLIN2/PPARG	6	3.12502	AlvM vs STAB1
GO:0050866	negative regulation of cell activation	11/167	198/15725	8.71928e-06	0.000749858	0.000602521	ANXA1/APOE/CD9/FGR/GPNMB/INHBA/LGALS3/SDC4/SPN/UBASH3B/VSIG4	11	3.12502	AlvM vs STAB1
GO:0051238	sequestering of metal ion	4/167	14/15725	1.13048e-05	0.000944439	0.00075887	FTH1/FTL/S100A8/S100A9	4	3.02483	AlvM vs STAB1
GO:0019433	triglyceride catabolic process	5/167	29/15725	1.2292e-05	0.000992932	0.000797834	ABHD5/FABP3/FABP4/FABP5/LPL	5	3.00308	AlvM vs STAB1
GO:0032371	regulation of sterol transport	6/167	49/15725	1.25645e-05	0.000992932	0.000797834	ANXA2/APOC1/APOE/CES1/PPARG/TSPO	6	3.00308	AlvM vs STAB1
GO:0043277	apoptotic cell clearance	6/167	50/15725	1.41532e-05	0.00108439	0.000871323	ANXA1/CCL2/CD36/MARCO/RARA/TGM2	6	2.96481	AlvM vs STAB1
GO:0019915	lipid storage	7/167	75/15725	1.45361e-05	0.00108439	0.000871323	ABHD5/APOE/CD36/CES1/LPL/PLIN2/PPARG	7	2.96481	AlvM vs STAB1
GO:0032368	regulation of lipid transport	8/167	104/15725	1.48343e-05	0.00108439	0.000871323	ANXA2/APOC1/APOE/CES1/FABP3/PPARG/RETN/TSPO	8	2.96481	AlvM vs STAB1
GO:0030730	sequestering of triglyceride	4/167	15/15725	1.52882e-05	0.00109031	0.00087608	ABHD5/LPL/PLIN2/PPARG	4	2.96245	AlvM vs STAB1
GO:0046456	icosanoid biosynthetic process	6/167	51/15725	1.59003e-05	0.00110696	0.00088946	AKR1C3/ANXA1/FABP5/HPGD/LTA4H/MGST3	6	2.95587	AlvM vs STAB1
GO:0046916	cellular transition metal ion homeostasis	8/167	108/15725	1.9559e-05	0.00133002	0.00106869	ACO1/ATP6V0D1/FTH1/FTL/MT2A/S100A8/S100A9/SLC11A1	8	2.87614	AlvM vs STAB1
GO:0010885	regulation of cholesterol storage	4/167	16/15725	2.02158e-05	0.00134343	0.00107946	CD36/CES1/LPL/PPARG	4	2.87179	AlvM vs STAB1
GO:0044242	cellular lipid catabolic process	11/167	218/15725	2.1502e-05	0.00136705	0.00109844	ABHD5/ACAA2/AKR1C3/APOC1/FABP3/FABP4/FABP5/HPGD/LPL/PLBD1/PNPLA6	11	2.86422	AlvM vs STAB1
GO:0006694	steroid biosynthetic process	10/167	179/15725	2.15062e-05	0.00136705	0.00109844	ACAA2/AKR1C3/APOE/CES1/CYP27A1/FDX1/HSD3B7/POR/SCD/TSPO	10	2.86422	AlvM vs STAB1
GO:0042742	defense response to bacterium	12/167	263/15725	2.46208e-05	0.00153173	0.00123077	ACP5/CD36/COLEC12/DEFB1/FGR/FPR2/LYZ/MYD88/S100A8/S100A9/SLC11A1/SPN	12	2.81482	AlvM vs STAB1
GO:0006909	phagocytosis	14/167	360/15725	3.06665e-05	0.0018681	0.00150104	ANXA1/CCL2/CD36/COLEC12/FGR/FPR2/LYAR/MARCO/MYD88/NCF2/PPARG/RARA/SLC11A1/TGM2	14	2.7286	AlvM vs STAB1
GO:0097242	amyloid-beta clearance	5/167	35/15725	3.19158e-05	0.00190453	0.00153031	APOE/CD36/LRPAP1/MARCO/MME	5	2.72021	AlvM vs STAB1
GO:0010878	cholesterol storage	4/167	18/15725	3.34297e-05	0.00195497	0.00157085	CD36/CES1/LPL/PPARG	4	2.70886	AlvM vs STAB1
GO:0006641	triglyceride metabolic process	7/167	86/15725	3.56875e-05	0.00204609	0.00164406	ABHD5/APOC1/APOE/FABP3/FABP4/FABP5/LPL	7	2.68908	AlvM vs STAB1
GO:0006633	fatty acid biosynthetic process	9/167	153/15725	3.73666e-05	0.00210116	0.00168831	ACOT7/AKR1C3/ANXA1/APOC1/FABP5/HPGD/LPL/LTA4H/SCD	9	2.67754	AlvM vs STAB1
GO:0098754	detoxification	8/167	119/15725	3.94799e-05	0.0021781	0.00175013	APOE/CD36/GSTO1/MGST1/MGST3/MT2A/S100A9/TXN	8	2.66192	AlvM vs STAB1
GO:0016125	sterol metabolic process	9/167	155/15725	4.13784e-05	0.00224056	0.00180032	ACAA2/APOC1/APOE/CES1/CYP27A1/FDX1/LIPA/POR/SCD	9	2.64964	AlvM vs STAB1
GO:0098869	cellular oxidant detoxification	7/167	89/15725	4.45609e-05	0.00236902	0.00190354	APOE/CD36/GSTO1/MGST1/MGST3/S100A9/TXN	7	2.62543	AlvM vs STAB1
GO:0042493	response to drug	14/167	374/15725	4.64692e-05	0.00242636	0.00194961	ANXA1/FABP3/FBP1/IGFBP2/INHBA/LPL/MGST1/MT2A/PLIN2/POR/PPARG/S100A10/SEMA3C/TSPO	14	2.61505	AlvM vs STAB1
GO:0046461	neutral lipid catabolic process	5/167	39/15725	5.46973e-05	0.00273409	0.00219687	ABHD5/FABP3/FABP4/FABP5/LPL	5	2.56319	AlvM vs STAB1
GO:0046464	acylglycerol catabolic process	5/167	39/15725	5.46973e-05	0.00273409	0.00219687	ABHD5/FABP3/FABP4/FABP5/LPL	5	2.56319	AlvM vs STAB1
GO:0050764	regulation of phagocytosis	7/167	92/15725	5.51679e-05	0.00273409	0.00219687	CCL2/CD36/FGR/FPR2/LYAR/PPARG/SLC11A1	7	2.56319	AlvM vs STAB1
GO:0015918	sterol transport	7/167	93/15725	5.91314e-05	0.00288167	0.00231546	ANXA2/APOC1/APOE/CD36/CES1/PPARG/TSPO	7	2.54036	AlvM vs STAB1
GO:1901570	fatty acid derivative biosynthetic process	7/167	94/15725	6.33248e-05	0.00303544	0.00243902	AKR1C3/ANXA1/FABP5/HPGD/LTA4H/MGST3/SCD	7	2.51778	AlvM vs STAB1
GO:0055076	transition metal ion homeostasis	8/167	129/15725	7.01544e-05	0.00324267	0.00260553	ACO1/ATP6V0D1/FTH1/FTL/MT2A/S100A8/S100A9/SLC11A1	8	2.4891	AlvM vs STAB1
GO:0050766	positive regulation of phagocytosis	6/167	66/15725	7.03465e-05	0.00324267	0.00260553	CCL2/CD36/FPR2/LYAR/PPARG/SLC11A1	6	2.4891	AlvM vs STAB1
GO:0042445	hormone metabolic process	10/167	206/15725	7.09751e-05	0.00324267	0.00260553	AKR1C3/ALDH1A1/CES1/CTSL/FDX1/MME/POR/RBP4/TCF7L2/TSPO	10	2.4891	AlvM vs STAB1
GO:0050900	leukocyte migration	16/167	493/15725	7.32182e-05	0.00329369	0.00264653	ANXA1/CCL18/CCL2/CD9/CXCL3/FN1/FPR2/GYPC/HSD3B7/LGALS3/OLR1/S100A8/S100A9/SDC4/SPN/TREM1	16	2.48232	AlvM vs STAB1
GO:0010038	response to metal ion	13/167	346/15725	8.41368e-05	0.00372751	0.00299511	ACO1/AKR1C3/AQP3/AQP9/CRIP1/CYB5A/FABP4/FBP1/IGFBP2/MT2A/S100A13/S100A8/TSPO	13	2.42858	AlvM vs STAB1
GO:1990748	cellular detoxification	7/167	100/15725	9.39002e-05	0.00409797	0.00329278	APOE/CD36/GSTO1/MGST1/MGST3/S100A9/TXN	7	2.38743	AlvM vs STAB1
GO:0008202	steroid metabolic process	12/167	304/15725	9.97403e-05	0.00428883	0.00344613	ACAA2/AKR1C3/APOC1/APOE/CES1/CYP27A1/FDX1/HSD3B7/LIPA/POR/SCD/TSPO	12	2.36766	AlvM vs STAB1
GO:0097305	response to alcohol	10/167	216/15725	0.000105226	0.00443378	0.0035626	AKR1C3/CES1/EIF4EBP1/FDX1/HPGD/INHBA/PPARG/RARA/RBP4/S100A8	10	2.35323	AlvM vs STAB1
GO:0050830	defense response to Gram-positive bacterium	6/167	71/15725	0.000106144	0.00443378	0.0035626	ACP5/CD36/DEFB1/FGR/LYZ/MYD88	6	2.35323	AlvM vs STAB1
GO:0008203	cholesterol metabolic process	8/167	140/15725	0.000124532	0.00512861	0.00412091	ACAA2/APOC1/APOE/CES1/CYP27A1/FDX1/POR/SCD	8	2.29	AlvM vs STAB1
GO:0140052	cellular response to oxidised low-density lipoprotein particle stimulus	3/167	10/15725	0.000133647	0.00535318	0.00430136	CD36/CD68/MYD88	3	2.27139	AlvM vs STAB1
GO:0150104	transport across blood-brain barrier	3/167	10/15725	0.000133647	0.00535318	0.00430136	APOE/CD36/FABP5	3	2.27139	AlvM vs STAB1
GO:0046942	carboxylic acid transport	12/167	315/15725	0.000139285	0.00547271	0.0043974	ANXA1/APOE/AQP9/CD36/CES1/FABP3/FABP4/FABP5/PLIN2/PPARG/SLC11A1/SLC27A3	12	2.2618	AlvM vs STAB1
GO:0048608	reproductive structure development	14/167	415/15725	0.000140374	0.00547271	0.0043974	AKR1C3/ANXA1/CRIP1/FLNA/INHBA/MGST1/MME/MMP19/NUPR1/PPARG/RAB13/RARA/RBP4/RETN	14	2.2618	AlvM vs STAB1
GO:0097237	cellular response to toxic substance	7/167	107/15725	0.000143762	0.00553104	0.00444426	APOE/CD36/GSTO1/MGST1/MGST3/S100A9/TXN	7	2.25719	AlvM vs STAB1
GO:0032374	regulation of cholesterol transport	5/167	48/15725	0.000150611	0.00558669	0.00448898	ANXA2/APOC1/APOE/CES1/TSPO	5	2.25285	AlvM vs STAB1
GO:0022407	regulation of cell-cell adhesion	14/167	418/15725	0.000151305	0.00558669	0.00448898	ANXA1/CCL2/CD9/GPNMB/IGFBP2/IL1RN/LGALS3/MYADM/RARA/RGCC/SDC4/SPN/UBASH3B/VSIG4	14	2.25285	AlvM vs STAB1
GO:0015849	organic acid transport	12/167	318/15725	0.000152158	0.00558669	0.00448898	ANXA1/APOE/AQP9/CD36/CES1/FABP3/FABP4/FABP5/PLIN2/PPARG/SLC11A1/SLC27A3	12	2.25285	AlvM vs STAB1
GO:0045940	positive regulation of steroid metabolic process	4/167	26/15725	0.000152851	0.00558669	0.00448898	APOC1/APOE/CES1/POR	4	2.25285	AlvM vs STAB1
GO:0061458	reproductive system development	14/167	419/15725	0.000155108	0.00559922	0.00449905	AKR1C3/ANXA1/CRIP1/FLNA/INHBA/MGST1/MME/MMP19/NUPR1/PPARG/RAB13/RARA/RBP4/RETN	14	2.25187	AlvM vs STAB1
GO:0009636	response to toxic substance	10/167	228/15725	0.000163912	0.00584487	0.00469643	APOE/CD36/CES1/GSTO1/MGST1/MGST3/MT2A/NUPR1/S100A9/TXN	10	2.23323	AlvM vs STAB1
GO:0007162	negative regulation of cell adhesion	11/167	274/15725	0.000168413	0.00593302	0.00476726	ANXA1/CD9/GPNMB/IL1RN/LGALS3/MYADM/RGCC/SDC4/SPN/UBASH3B/VSIG4	11	2.22672	AlvM vs STAB1
GO:0042098	T cell proliferation	9/167	188/15725	0.000182084	0.00627219	0.00503979	ANXA1/CD151/GPNMB/IGFBP2/LGALS3/SDC4/SLC11A1/SPN/VSIG4	9	2.20258	AlvM vs STAB1
GO:0010232	vascular transport	3/167	11/15725	0.000182331	0.00627219	0.00503979	APOE/CD36/FABP5	3	2.20258	AlvM vs STAB1
GO:0015850	organic hydroxy compound transport	10/167	232/15725	0.000188767	0.0063637	0.00511332	ANXA2/APOC1/APOE/AQP3/AQP9/CD36/CES1/PPARG/RBP4/TSPO	10	2.19629	AlvM vs STAB1
GO:0051250	negative regulation of lymphocyte activation	8/167	149/15725	0.00019152	0.0063637	0.00511332	ANXA1/FGR/GPNMB/INHBA/LGALS3/SDC4/SPN/VSIG4	8	2.19629	AlvM vs STAB1
GO:1902652	secondary alcohol metabolic process	8/167	149/15725	0.00019152	0.0063637	0.00511332	ACAA2/APOC1/APOE/CES1/CYP27A1/FDX1/POR/SCD	8	2.19629	AlvM vs STAB1
GO:0006638	neutral lipid metabolic process	7/167	113/15725	0.000201904	0.00655963	0.00527075	ABHD5/APOC1/APOE/FABP3/FABP4/FABP5/LPL	7	2.18312	AlvM vs STAB1
GO:0006639	acylglycerol metabolic process	7/167	113/15725	0.000201904	0.00655963	0.00527075	ABHD5/APOC1/APOE/FABP3/FABP4/FABP5/LPL	7	2.18312	AlvM vs STAB1
GO:0071222	cellular response to lipopolysaccharide	9/167	191/15725	0.000205004	0.00658716	0.00529287	CCL2/CD36/CD68/CXCL3/MRC1/MYD88/RARA/TSPO/VIM	9	2.1813	AlvM vs STAB1
GO:0030301	cholesterol transport	6/167	81/15725	0.000220417	0.0069301	0.00556843	ANXA2/APOC1/APOE/CD36/CES1/TSPO	6	2.15926	AlvM vs STAB1
GO:0048145	regulation of fibroblast proliferation	6/167	81/15725	0.000220417	0.0069301	0.00556843	ANXA2/FN1/FTH1/NUPR1/PPARG/S100A6	6	2.15926	AlvM vs STAB1
GO:0048144	fibroblast proliferation	6/167	82/15725	0.000235753	0.00723014	0.00580952	ANXA2/FN1/FTH1/NUPR1/PPARG/S100A6	6	2.14085	AlvM vs STAB1
GO:0034383	low-density lipoprotein particle clearance	4/167	29/15725	0.000236882	0.00723014	0.00580952	ANXA2/CD36/LIPA/NCEH1	4	2.14085	AlvM vs STAB1
GO:0019218	regulation of steroid metabolic process	7/167	116/15725	0.000237378	0.00723014	0.00580952	AKR1C3/APOC1/APOE/CES1/POR/SCD/TSPO	7	2.14085	AlvM vs STAB1
GO:0006091	generation of precursor metabolites and energy	15/167	493/15725	0.00024962	0.00751637	0.0060395	ACO1/ALDH1A1/ALDH2/ALDOA/C15orf48/CYB5A/FBP1/FDX1/GLRX/HK3/NCF2/NUPR1/PGD/POR/SH3BGRL3	15	2.12399	AlvM vs STAB1
GO:0070542	response to fatty acid	6/167	83/15725	0.000251917	0.00751637	0.0060395	AKR1C3/CD36/FABP3/LPL/PPARG/SCD	6	2.12399	AlvM vs STAB1
GO:0071219	cellular response to molecule of bacterial origin	9/167	199/15725	0.000278127	0.00821457	0.00660052	CCL2/CD36/CD68/CXCL3/MRC1/MYD88/RARA/TSPO/VIM	9	2.08542	AlvM vs STAB1
GO:0048771	tissue remodeling	8/167	158/15725	0.000285659	0.00834418	0.00670466	ACP5/GPNMB/LIPA/SEMA3C/SNX10/TGM2/TIMP1/UBASH3B	8	2.07862	AlvM vs STAB1
GO:0006636	unsaturated fatty acid biosynthetic process	5/167	55/15725	0.000288222	0.00834418	0.00670466	AKR1C3/ANXA1/FABP5/HPGD/SCD	5	2.07862	AlvM vs STAB1
GO:0007159	leukocyte cell-cell adhesion	12/167	342/15725	0.000297105	0.008517	0.00684353	ANXA1/CCL2/GPNMB/IGFBP2/LGALS3/OLR1/RARA/S100A8/S100A9/SDC4/SPN/VSIG4	12	2.06971	AlvM vs STAB1
GO:0019217	regulation of fatty acid metabolic process	6/167	86/15725	0.00030569	0.00867804	0.00697293	ANXA1/APOC1/FABP3/FABP5/HPGD/PPARG	6	2.06158	AlvM vs STAB1
GO:0007584	response to nutrient	8/167	160/15725	0.000311017	0.00874436	0.00702621	AKR1C3/AQP3/IGFBP2/LPL/POR/PPARG/RARA/TSPO	8	2.05827	AlvM vs STAB1
GO:0071621	granulocyte chemotaxis	7/167	122/15725	0.000323384	0.00894767	0.00718958	ANXA1/CCL18/CCL2/CXCL3/LGALS3/S100A8/S100A9	7	2.04829	AlvM vs STAB1
GO:1901568	fatty acid derivative metabolic process	8/167	161/15725	0.000324368	0.00894767	0.00718958	ACOT7/AKR1C3/ANXA1/FABP5/HPGD/LTA4H/MGST3/SCD	8	2.04829	AlvM vs STAB1
GO:0050727	regulation of inflammatory response	12/167	346/15725	0.000330115	0.00902108	0.00724856	ACP5/ANXA1/APOE/FABP4/FPR2/LPL/MYD88/NUPR1/PPARG/S100A8/S100A9/TGM2	12	2.04474	AlvM vs STAB1
GO:0051651	maintenance of location in cell	9/167	204/15725	0.000333943	0.0090412	0.00726473	APOE/FTH1/FTL/GSTO1/S100A8/S100A9/TSPO/TXN/UBASH3B	9	2.04377	AlvM vs STAB1
GO:0008406	gonad development	9/167	206/15725	0.000358719	0.0096229	0.00773213	AKR1C3/FLNA/INHBA/MGST1/MMP19/NUPR1/RAB13/RARA/RETN	9	2.01669	AlvM vs STAB1
GO:0050810	regulation of steroid biosynthetic process	6/167	89/15725	0.00036808	0.00978423	0.00786176	AKR1C3/APOE/CES1/POR/SCD/TSPO	6	2.00947	AlvM vs STAB1
GO:0022900	electron transport chain	8/167	165/15725	0.00038254	0.00999008	0.00802717	ALDH2/C15orf48/CYB5A/FDX1/GLRX/NCF2/POR/SH3BGRL3	8	2.00043	AlvM vs STAB1
GO:0097529	myeloid leukocyte migration	9/167	208/15725	0.000384995	0.00999008	0.00802717	ANXA1/CCL18/CCL2/CD9/CXCL3/FPR2/LGALS3/S100A8/S100A9	9	2.00043	AlvM vs STAB1
GO:0010984	regulation of lipoprotein particle clearance	3/167	14/15725	0.000392907	0.00999008	0.00802717	ANXA2/APOC1/LRPAP1	3	2.00043	AlvM vs STAB1
GO:0017014	protein nitrosylation	3/167	14/15725	0.000392907	0.00999008	0.00802717	S100A8/S100A9/TXN	3	2.00043	AlvM vs STAB1
GO:0018119	peptidyl-cysteine S-nitrosylation	3/167	14/15725	0.000392907	0.00999008	0.00802717	S100A8/S100A9/TXN	3	2.00043	AlvM vs STAB1
GO:0001818	negative regulation of cytokine production	10/167	256/15725	0.000414197	0.0104406	0.00838918	ACP5/ANXA1/ANXA4/GPNMB/INHBA/RARA/RGCC/SLC11A1/TSPO/VSIG4	10	1.98127	AlvM vs STAB1
GO:0007548	sex differentiation	10/167	257/15725	0.000427085	0.0105901	0.00850929	AKR1C3/FLNA/INHBA/MGST1/MMP19/NUPR1/RAB13/RARA/RBP4/RETN	10	1.9751	AlvM vs STAB1
GO:0045137	development of primary sexual characteristics	9/167	211/15725	0.000427371	0.0105901	0.00850929	AKR1C3/FLNA/INHBA/MGST1/MMP19/NUPR1/RAB13/RARA/RETN	9	1.9751	AlvM vs STAB1
GO:0051051	negative regulation of transport	13/167	410/15725	0.000441359	0.0108448	0.00871397	ACAA2/ANXA1/APOC1/APOE/CD36/FABP5/GSTO1/INHBA/LGALS3/LRPAP1/RGCC/TXN/UBE2J1	13	1.96478	AlvM vs STAB1
GO:0006898	receptor-mediated endocytosis	11/167	308/15725	0.000457965	0.0110669	0.00889237	ANXA2/APOC1/APOE/CD36/CD9/COLEC12/CTSL/FPR2/LRPAP1/MARCO/MRC1	11	1.95598	AlvM vs STAB1
GO:0006959	humoral immune response	11/167	308/15725	0.000457965	0.0110669	0.00889237	CCL2/CFD/CXCL3/DEFB1/LYZ/RGCC/S100A8/S100A9/SLC11A1/TREM1/VSIG4	11	1.95598	AlvM vs STAB1
GO:0006066	alcohol metabolic process	12/167	361/15725	0.000483047	0.0114564	0.0092054	ACAA2/AKR1C3/ALDH1A1/ALDH2/APOC1/APOE/CES1/CYP27A1/FDX1/POR/RBP4/SCD	12	1.94095	AlvM vs STAB1
GO:0010565	regulation of cellular ketone metabolic process	8/167	171/15725	0.000485487	0.0114564	0.0092054	AKR1C3/ANXA1/APOC1/CES1/FABP3/FABP5/HPGD/PPARG	8	1.94095	AlvM vs STAB1
GO:0006000	fructose metabolic process	3/167	15/15725	0.000487311	0.0114564	0.0092054	ALDH1A1/ALDOA/FBP1	3	1.94095	AlvM vs STAB1
GO:0001523	retinoid metabolic process	6/167	94/15725	0.000493758	0.0114564	0.0092054	AKR1C3/ALDH1A1/APOE/LPL/RBP4/SDC4	6	1.94095	AlvM vs STAB1
GO:0062012	regulation of small molecule metabolic process	13/167	415/15725	0.000494778	0.0114564	0.0092054	AKR1C3/ANXA1/APOC1/APOE/CES1/FABP3/FABP5/FBP1/HPGD/NUPR1/POR/PPARG/SCD	13	1.94095	AlvM vs STAB1
GO:0008584	male gonad development	7/167	131/15725	0.000497595	0.0114564	0.0092054	AKR1C3/FLNA/INHBA/MGST1/NUPR1/RAB13/RARA	7	1.94095	AlvM vs STAB1
GO:0002548	monocyte chemotaxis	5/167	62/15725	0.000505059	0.0114715	0.00921751	ANXA1/CCL18/CCL2/FPR2/LGALS3	5	1.94038	AlvM vs STAB1
GO:0002683	negative regulation of immune system process	13/167	416/15725	0.000506096	0.0114715	0.00921751	ANXA1/CCL2/CD68/FGR/GPNMB/INHBA/LGALS3/PPARG/RARA/SDC4/SPN/UBASH3B/VSIG4	13	1.94038	AlvM vs STAB1
GO:0046546	development of primary male sexual characteristics	7/167	132/15725	0.00052084	0.0117149	0.00941307	AKR1C3/FLNA/INHBA/MGST1/NUPR1/RAB13/RARA	7	1.93126	AlvM vs STAB1
GO:0071453	cellular response to oxygen levels	9/167	219/15725	0.000559496	0.0124883	0.0100345	ACAA2/AQP3/ATP6V0D1/EIF4EBP1/ELOB/ELOC/LMNA/PPARG/RGCC	9	1.9035	AlvM vs STAB1
GO:0030595	leukocyte chemotaxis	9/167	220/15725	0.000578141	0.0128067	0.0102903	ANXA1/CCL18/CCL2/CXCL3/FPR2/HSD3B7/LGALS3/S100A8/S100A9	9	1.89256	AlvM vs STAB1
GO:0032370	positive regulation of lipid transport	5/167	64/15725	0.000585034	0.0128619	0.0103347	ANXA2/APOE/CES1/FABP3/RETN	5	1.89069	AlvM vs STAB1
GO:0060192	negative regulation of lipase activity	3/167	16/15725	0.000595103	0.0129048	0.0103691	ANXA1/APOC1/POR	3	1.88925	AlvM vs STAB1
GO:0055088	lipid homeostasis	7/167	135/15725	0.000595808	0.0129048	0.0103691	ABHD5/APOE/CES1/FABP3/FABP4/LPL/PPARG	7	1.88925	AlvM vs STAB1
GO:0002695	negative regulation of leukocyte activation	8/167	177/15725	0.000609857	0.0130625	0.0104959	ANXA1/FGR/GPNMB/INHBA/LGALS3/SDC4/SPN/VSIG4	8	1.88397	AlvM vs STAB1
GO:0042060	wound healing	14/167	480/15725	0.00061209	0.0130625	0.0104959	ANXA1/ANXA2/APOE/CD151/CD36/CD9/FLNA/FN1/S100A8/SDC4/SERPINA1/SLC11A1/TIMP1/UBASH3B	14	1.88397	AlvM vs STAB1
GO:0032963	collagen metabolic process	6/167	98/15725	0.000616491	0.0130625	0.0104959	CTSD/CTSL/MMP19/PPARG/RGCC/VIM	6	1.88397	AlvM vs STAB1
GO:0070372	regulation of ERK1 and ERK2 cascade	10/167	270/15725	0.000627366	0.0131248	0.010546	APIP/APOE/CCL18/CCL2/CD36/FN1/FPR2/GLIPR2/GPNMB/MARCO	10	1.88191	AlvM vs STAB1
GO:0006879	cellular iron ion homeostasis	5/167	65/15725	0.00062841	0.0131248	0.010546	ACO1/ATP6V0D1/FTH1/FTL/SLC11A1	5	1.88191	AlvM vs STAB1
GO:0071216	cellular response to biotic stimulus	9/167	223/15725	0.000637153	0.013213	0.0106168	CCL2/CD36/CD68/CXCL3/MRC1/MYD88/RARA/TSPO/VIM	9	1.879	AlvM vs STAB1
GO:0030593	neutrophil chemotaxis	6/167	99/15725	0.000650581	0.0133965	0.0107642	CCL18/CCL2/CXCL3/LGALS3/S100A8/S100A9	6	1.87301	AlvM vs STAB1
GO:0016101	diterpenoid metabolic process	6/167	100/15725	0.000686114	0.0140293	0.0112728	AKR1C3/ALDH1A1/APOE/LPL/RBP4/SDC4	6	1.85296	AlvM vs STAB1
GO:0010817	regulation of hormone levels	14/167	486/15725	0.000691108	0.0140333	0.011276	AKR1C3/ALDH1A1/ANXA1/CES1/CTSL/FDX1/IL1RN/INHBA/MME/POR/RBP4/RETN/TCF7L2/TSPO	14	1.85284	AlvM vs STAB1
GO:0006695	cholesterol biosynthetic process	5/167	67/15725	0.000722344	0.0143839	0.0115577	ACAA2/APOE/CES1/POR/SCD	5	1.84212	AlvM vs STAB1
GO:1902653	secondary alcohol biosynthetic process	5/167	67/15725	0.000722344	0.0143839	0.0115577	ACAA2/APOE/CES1/POR/SCD	5	1.84212	AlvM vs STAB1
GO:0002526	acute inflammatory response	6/167	101/15725	0.000723131	0.0143839	0.0115577	FN1/NUPR1/PPARG/S100A8/SERPINA1/TREM1	6	1.84212	AlvM vs STAB1
GO:0050729	positive regulation of inflammatory response	7/167	140/15725	0.000739595	0.014612	0.0117409	FABP4/LPL/MYD88/NUPR1/S100A8/S100A9/TGM2	7	1.83529	AlvM vs STAB1
GO:1901652	response to peptide	14/167	490/15725	0.000748464	0.014688	0.011802	ANXA1/ATP6V0D1/ATP6V1F/CD36/EIF4EBP1/FABP3/FPR2/LPL/POR/PPARG/RAB13/RETN/TIMP1/VIM	14	1.83304	AlvM vs STAB1
GO:0001937	negative regulation of endothelial cell proliferation	4/167	39/15725	0.000755346	0.0147242	0.0118311	APOE/CCL2/PPARG/RGCC	4	1.83197	AlvM vs STAB1
GO:0031667	response to nutrient levels	13/167	439/15725	0.000834085	0.0161251	0.0129567	AKR1C3/APOE/AQP3/CD68/EIF4EBP1/IGFBP2/LPL/POR/PPARG/RARA/RRAGD/TSPO/UPP1	13	1.7925	AlvM vs STAB1
GO:0097530	granulocyte migration	7/167	143/15725	0.000838238	0.0161251	0.0129567	ANXA1/CCL18/CCL2/CXCL3/LGALS3/S100A8/S100A9	7	1.7925	AlvM vs STAB1
GO:0019730	antimicrobial humoral response	6/167	105/15725	0.000886895	0.0169496	0.0136192	CXCL3/DEFB1/LYZ/S100A8/S100A9/SLC11A1	6	1.77084	AlvM vs STAB1
GO:0014002	astrocyte development	4/167	41/15725	0.000914808	0.0172574	0.0138666	FPR2/S100A8/S100A9/VIM	4	1.76302	AlvM vs STAB1
GO:1905953	negative regulation of lipid localization	4/167	41/15725	0.000914808	0.0172574	0.0138666	ABHD5/APOC1/CES1/PPARG	4	1.76302	AlvM vs STAB1
GO:0070374	positive regulation of ERK1 and ERK2 cascade	8/167	189/15725	0.000935757	0.0175394	0.0140932	APOE/CCL18/CCL2/CD36/FPR2/GLIPR2/GPNMB/MARCO	8	1.75598	AlvM vs STAB1
GO:0060326	cell chemotaxis	10/167	286/15725	0.00097478	0.0181545	0.0145874	ANXA1/CCL18/CCL2/CXCL3/FPR2/HSD3B7/LGALS3/RAB13/S100A8/S100A9	10	1.74102	AlvM vs STAB1
GO:0046209	nitric oxide metabolic process	5/167	72/15725	0.00100291	0.018269	0.0146794	ACP5/CD36/GCHFR/POR/TSPO	5	1.73828	AlvM vs STAB1
GO:0010544	negative regulation of platelet activation	3/167	19/15725	0.00100592	0.018269	0.0146794	APOE/CD9/UBASH3B	3	1.73828	AlvM vs STAB1
GO:0051004	regulation of lipoprotein lipase activity	3/167	19/15725	0.00100592	0.018269	0.0146794	ABHD5/APOC1/LPL	3	1.73828	AlvM vs STAB1
GO:2000353	positive regulation of endothelial cell apoptotic process	3/167	19/15725	0.00100592	0.018269	0.0146794	AKR1C3/CCL2/RGCC	3	1.73828	AlvM vs STAB1
GO:0006690	icosanoid metabolic process	6/167	108/15725	0.00102741	0.0185442	0.0149005	AKR1C3/ANXA1/FABP5/HPGD/LTA4H/MGST3	6	1.73179	AlvM vs STAB1
GO:0070371	ERK1 and ERK2 cascade	10/167	289/15725	0.00105484	0.0187691	0.0150812	APIP/APOE/CCL18/CCL2/CD36/FN1/FPR2/GLIPR2/GPNMB/MARCO	10	1.72656	AlvM vs STAB1
GO:0016126	sterol biosynthetic process	5/167	73/15725	0.00106754	0.0187691	0.0150812	ACAA2/APOE/CES1/POR/SCD	5	1.72656	AlvM vs STAB1
GO:2001057	reactive nitrogen species metabolic process	5/167	73/15725	0.00106754	0.0187691	0.0150812	ACP5/CD36/GCHFR/POR/TSPO	5	1.72656	AlvM vs STAB1
GO:0034341	response to interferon-gamma	8/167	193/15725	0.00107108	0.0187691	0.0150812	CCL18/CCL2/MRC1/MT2A/PPARG/SLC11A1/STXBP2/VIM	8	1.72656	AlvM vs STAB1
GO:1901617	organic hydroxy compound biosynthetic process	9/167	240/15725	0.00107197	0.0187691	0.0150812	ACAA2/AKR1C3/APOE/CES1/CYP27A1/HSD3B7/PDXK/POR/SCD	9	1.72656	AlvM vs STAB1
GO:0006721	terpenoid metabolic process	6/167	110/15725	0.00113019	0.0196707	0.0158057	AKR1C3/ALDH1A1/APOE/LPL/RBP4/SDC4	6	1.70618	AlvM vs STAB1
GO:0010888	negative regulation of lipid storage	3/167	20/15725	0.00117425	0.0201971	0.0162286	ABHD5/CES1/PPARG	3	1.69471	AlvM vs STAB1
GO:0030728	ovulation	3/167	20/15725	0.00117425	0.0201971	0.0162286	HPGD/INHBA/MMP19	3	1.69471	AlvM vs STAB1
GO:0030100	regulation of endocytosis	8/167	197/15725	0.00122163	0.0208891	0.0167847	ANXA2/APOC1/APOE/CD151/CD36/LGALS3/LRPAP1/PPARG	8	1.68008	AlvM vs STAB1
GO:0046661	male sex differentiation	7/167	153/15725	0.00124415	0.0211506	0.0169948	AKR1C3/FLNA/INHBA/MGST1/NUPR1/RAB13/RARA	7	1.67468	AlvM vs STAB1
GO:0006826	iron ion transport	5/167	76/15725	0.00128	0.0215099	0.0172835	ATP6V0D1/ATP6V1F/FTH1/FTL/SLC11A1	5	1.66736	AlvM vs STAB1
GO:1904035	regulation of epithelial cell apoptotic process	5/167	76/15725	0.00128	0.0215099	0.0172835	AKR1C3/CCL2/NUPR1/RGCC/TCF7L2	5	1.66736	AlvM vs STAB1
GO:0050868	negative regulation of T cell activation	6/167	113/15725	0.00129892	0.0217031	0.0174388	ANXA1/GPNMB/LGALS3/SDC4/SPN/VSIG4	6	1.66348	AlvM vs STAB1
GO:0032799	low-density lipoprotein receptor particle metabolic process	3/167	21/15725	0.00135933	0.0222049	0.0178419	ANXA2/APOE/PPARG	3	1.65355	AlvM vs STAB1
GO:0060008	Sertoli cell differentiation	3/167	21/15725	0.00135933	0.0222049	0.0178419	FLNA/RAB13/RARA	3	1.65355	AlvM vs STAB1
GO:1901685	glutathione derivative metabolic process	3/167	21/15725	0.00135933	0.0222049	0.0178419	GSTO1/MGST1/MGST3	3	1.65355	AlvM vs STAB1
GO:1901687	glutathione derivative biosynthetic process	3/167	21/15725	0.00135933	0.0222049	0.0178419	GSTO1/MGST1/MGST3	3	1.65355	AlvM vs STAB1
GO:0006692	prostanoid metabolic process	4/167	46/15725	0.00141469	0.0227284	0.0182625	AKR1C3/ANXA1/FABP5/HPGD	4	1.64343	AlvM vs STAB1
GO:0006693	prostaglandin metabolic process	4/167	46/15725	0.00141469	0.0227284	0.0182625	AKR1C3/ANXA1/FABP5/HPGD	4	1.64343	AlvM vs STAB1
GO:0032720	negative regulation of tumor necrosis factor production	4/167	46/15725	0.00141469	0.0227284	0.0182625	ACP5/GPNMB/RARA/TSPO	4	1.64343	AlvM vs STAB1
GO:0042632	cholesterol homeostasis	5/167	78/15725	0.00143801	0.0228519	0.0183618	APOE/CES1/FABP3/FABP4/LPL	5	1.64108	AlvM vs STAB1
GO:0046889	positive regulation of lipid biosynthetic process	5/167	78/15725	0.00143801	0.0228519	0.0183618	ANXA1/APOE/FABP3/FPR2/POR	5	1.64108	AlvM vs STAB1
GO:0009895	negative regulation of catabolic process	10/167	302/15725	0.00146654	0.0231793	0.0186249	ANXA2/APOC1/FBP1/FLNA/MYD88/NUPR1/SLC11A1/TIMP1/TSPO/UBE2J1	10	1.6349	AlvM vs STAB1
GO:0015711	organic anion transport	13/167	468/15725	0.00148704	0.023377	0.0187837	ANXA1/APOC1/APOE/AQP9/CD36/CES1/FABP3/FABP4/FABP5/PLIN2/PPARG/SLC11A1/SLC27A3	13	1.63121	AlvM vs STAB1
GO:0055092	sterol homeostasis	5/167	79/15725	0.00152219	0.0238016	0.0191249	APOE/CES1/FABP3/FABP4/LPL	5	1.62339	AlvM vs STAB1
GO:1990266	neutrophil migration	6/167	117/15725	0.00155308	0.0241554	0.0194092	CCL18/CCL2/CXCL3/LGALS3/S100A8/S100A9	6	1.61699	AlvM vs STAB1
GO:0010884	positive regulation of lipid storage	3/167	22/15725	0.00156175	0.0241617	0.0194143	CD36/LPL/PLIN2	3	1.61687	AlvM vs STAB1
GO:0009991	response to extracellular stimulus	13/167	471/15725	0.00157393	0.024222	0.0194627	AKR1C3/APOE/AQP3/CD68/EIF4EBP1/IGFBP2/LPL/POR/PPARG/RARA/RRAGD/TSPO/UPP1	13	1.61579	AlvM vs STAB1
GO:0042129	regulation of T cell proliferation	7/167	160/15725	0.00160988	0.0245182	0.0197007	ANXA1/GPNMB/IGFBP2/LGALS3/SDC4/SPN/VSIG4	7	1.61051	AlvM vs STAB1
GO:0046470	phosphatidylcholine metabolic process	5/167	80/15725	0.00160995	0.0245182	0.0197007	APOC1/FABP3/FABP5/PLBD1/PNPLA6	5	1.61051	AlvM vs STAB1
GO:1903556	negative regulation of tumor necrosis factor superfamily cytokine production	4/167	48/15725	0.00165936	0.0251398	0.0202001	ACP5/GPNMB/RARA/TSPO	4	1.59964	AlvM vs STAB1
GO:0055072	iron ion homeostasis	5/167	81/15725	0.00170136	0.0256433	0.0206047	ACO1/ATP6V0D1/FTH1/FTL/SLC11A1	5	1.59103	AlvM vs STAB1
GO:0072507	divalent inorganic cation homeostasis	13/167	477/15725	0.0017604	0.0263651	0.0211847	APOE/CD36/CD52/FPR2/GSTO1/MT2A/RMDN3/S100A8/S100A9/SLC11A1/SNX10/TGM2/UBASH3B	13	1.57897	AlvM vs STAB1
GO:0010811	positive regulation of cell-substrate adhesion	6/167	120/15725	0.00176729	0.0263651	0.0211847	CD36/FLNA/FN1/MYADM/S100A10/SDC4	6	1.57897	AlvM vs STAB1
GO:0031579	membrane raft organization	3/167	23/15725	0.00178209	0.026451	0.0212537	ANXA2/MYADM/S100A10	3	1.57756	AlvM vs STAB1
GO:0030193	regulation of blood coagulation	5/167	82/15725	0.00179653	0.0265306	0.0213177	ANXA2/APOE/CD36/CD9/UBASH3B	5	1.57625	AlvM vs STAB1
GO:0097306	cellular response to alcohol	5/167	83/15725	0.00189555	0.0277129	0.0222677	AKR1C3/CES1/FDX1/INHBA/PPARG	5	1.55732	AlvM vs STAB1
GO:1900046	regulation of hemostasis	5/167	83/15725	0.00189555	0.0277129	0.0222677	ANXA2/APOE/CD36/CD9/UBASH3B	5	1.55732	AlvM vs STAB1
GO:0051099	positive regulation of binding	7/167	165/15725	0.00191873	0.0278281	0.0223603	ANXA2/APOE/PPARG/RARA/S100A10/TCF7L2/TXN	7	1.55552	AlvM vs STAB1
GO:0010043	response to zinc ion	4/167	50/15725	0.00193198	0.0278281	0.0223603	CRIP1/MT2A/S100A8/TSPO	4	1.55552	AlvM vs STAB1
GO:0030195	negative regulation of blood coagulation	4/167	50/15725	0.00193198	0.0278281	0.0223603	ANXA2/APOE/CD9/UBASH3B	4	1.55552	AlvM vs STAB1
GO:0046651	lymphocyte proliferation	9/167	263/15725	0.00201437	0.0288726	0.0231995	ANXA1/CD151/GPNMB/IGFBP2/LGALS3/SDC4/SLC11A1/SPN/VSIG4	9	1.53951	AlvM vs STAB1
GO:0070482	response to oxygen levels	11/167	371/15725	0.00206622	0.0293372	0.0235729	ACAA2/ALAS1/AQP3/ATP6V0D1/EIF4EBP1/ELOB/ELOC/LMNA/PDLIM1/PPARG/RGCC	11	1.53258	AlvM vs STAB1
GO:1900047	negative regulation of hemostasis	4/167	51/15725	0.00207927	0.0293372	0.0235729	ANXA2/APOE/CD9/UBASH3B	4	1.53258	AlvM vs STAB1
GO:0006766	vitamin metabolic process	6/167	124/15725	0.00208692	0.0293372	0.0235729	ACP5/AKR1C3/CYB5A/CYP27A1/GSTO1/PDXK	6	1.53258	AlvM vs STAB1
GO:1903038	negative regulation of leukocyte cell-cell adhesion	6/167	124/15725	0.00208692	0.0293372	0.0235729	ANXA1/GPNMB/LGALS3/SDC4/SPN/VSIG4	6	1.53258	AlvM vs STAB1
GO:0032943	mononuclear cell proliferation	9/167	265/15725	0.00212045	0.029666	0.023837	ANXA1/CD151/GPNMB/IGFBP2/LGALS3/SDC4/SLC11A1/SPN/VSIG4	9	1.52774	AlvM vs STAB1
GO:0050818	regulation of coagulation	5/167	86/15725	0.00221657	0.0308141	0.0247596	ANXA2/APOE/CD36/CD9/UBASH3B	5	1.51125	AlvM vs STAB1
GO:0048871	multicellular organismal homeostasis	13/167	490/15725	0.00222776	0.0308141	0.0247596	ACP5/ALDH1A1/AQP3/CD36/FABP4/FABP5/LIPA/LYZ/RBP4/SCD/SLC11A1/SNX10/UBASH3B	13	1.51125	AlvM vs STAB1
GO:0046164	alcohol catabolic process	4/167	52/15725	0.00223413	0.0308141	0.0247596	AKR1C3/ALDH2/APOE/CYP27A1	4	1.51125	AlvM vs STAB1
GO:0051224	negative regulation of protein transport	6/167	126/15725	0.00226223	0.0310552	0.0249532	ANXA1/APOE/CD36/RGCC/TXN/UBE2J1	6	1.50787	AlvM vs STAB1
GO:0050819	negative regulation of coagulation	4/167	53/15725	0.00239676	0.0327483	0.0263137	ANXA2/APOE/CD9/UBASH3B	4	1.48481	AlvM vs STAB1
GO:0005996	monosaccharide metabolic process	9/167	271/15725	0.00246569	0.0335333	0.0269445	ALDH1A1/ALDOA/CYB5A/FABP5/FBP1/GSTO1/HK3/PGD/RBP4	9	1.47452	AlvM vs STAB1
GO:0006720	isoprenoid metabolic process	6/167	129/15725	0.00254573	0.0344409	0.0276737	AKR1C3/ALDH1A1/APOE/LPL/RBP4/SDC4	6	1.46293	AlvM vs STAB1
GO:1903579	negative regulation of ATP metabolic process	3/167	26/15725	0.00255598	0.0344409	0.0276737	FBP1/NUPR1/TSPO	3	1.46293	AlvM vs STAB1
GO:0060191	regulation of lipase activity	5/167	89/15725	0.00257551	0.034545	0.0277573	ABHD5/ANXA1/APOC1/LPL/POR	5	1.46162	AlvM vs STAB1
GO:0071346	cellular response to interferon-gamma	7/167	174/15725	0.00258855	0.0345612	0.0277704	CCL18/CCL2/MRC1/MT2A/PPARG/STXBP2/VIM	7	1.46141	AlvM vs STAB1
GO:1904950	negative regulation of establishment of protein localization	6/167	130/15725	0.00264592	0.0351666	0.0282569	ANXA1/APOE/CD36/RGCC/TXN/UBE2J1	6	1.45387	AlvM vs STAB1
GO:0071674	mononuclear cell migration	5/167	90/15725	0.00270402	0.0357762	0.0287467	ANXA1/CCL18/CCL2/FPR2/LGALS3	5	1.44641	AlvM vs STAB1
GO:0062014	negative regulation of small molecule metabolic process	5/167	91/15725	0.0028371	0.0365456	0.0293649	AKR1C3/APOC1/APOE/FBP1/NUPR1	5	1.43716	AlvM vs STAB1
GO:0001516	prostaglandin biosynthetic process	3/167	27/15725	0.00285323	0.0365456	0.0293649	AKR1C3/ANXA1/FABP5	3	1.43716	AlvM vs STAB1
GO:0032373	positive regulation of sterol transport	3/167	27/15725	0.00285323	0.0365456	0.0293649	ANXA2/APOE/CES1	3	1.43716	AlvM vs STAB1
GO:0032376	positive regulation of cholesterol transport	3/167	27/15725	0.00285323	0.0365456	0.0293649	ANXA2/APOE/CES1	3	1.43716	AlvM vs STAB1
GO:0034368	protein-lipid complex remodeling	3/167	27/15725	0.00285323	0.0365456	0.0293649	APOC1/APOE/LPL	3	1.43716	AlvM vs STAB1
GO:0034369	plasma lipoprotein particle remodeling	3/167	27/15725	0.00285323	0.0365456	0.0293649	APOC1/APOE/LPL	3	1.43716	AlvM vs STAB1
GO:0046457	prostanoid biosynthetic process	3/167	27/15725	0.00285323	0.0365456	0.0293649	AKR1C3/ANXA1/FABP5	3	1.43716	AlvM vs STAB1
GO:0001667	ameboidal-type cell migration	11/167	387/15725	0.00286216	0.0365456	0.0293649	ANXA1/APOE/FN1/GLIPR2/PDLIM1/PPARG/RAB13/RGCC/SDC4/SEMA3C/TIMP1	11	1.43716	AlvM vs STAB1
GO:0090181	regulation of cholesterol metabolic process	4/167	57/15725	0.00312886	0.0397773	0.0319616	APOE/CES1/POR/SCD	4	1.40036	AlvM vs STAB1
GO:0034367	protein-containing complex remodeling	3/167	28/15725	0.00317091	0.0401374	0.0322509	APOC1/APOE/LPL	3	1.39645	AlvM vs STAB1
GO:0045454	cell redox homeostasis	4/167	58/15725	0.00333321	0.04201	0.0337556	GLRX/NCF2/SLC11A1/TXN	4	1.37665	AlvM vs STAB1
GO:0061041	regulation of wound healing	6/167	137/15725	0.00343232	0.0430734	0.0346101	ANXA1/ANXA2/APOE/CD36/CD9/UBASH3B	6	1.36579	AlvM vs STAB1
GO:0010743	regulation of macrophage derived foam cell differentiation	3/167	29/15725	0.00350945	0.0436665	0.0350866	CD36/LPL/PPARG	3	1.35985	AlvM vs STAB1
GO:0048147	negative regulation of fibroblast proliferation	3/167	29/15725	0.00350945	0.0436665	0.0350866	FTH1/NUPR1/PPARG	3	1.35985	AlvM vs STAB1
GO:0042063	gliogenesis	9/167	286/15725	0.00352625	0.0436896	0.0351052	ANXA1/CCL2/CD9/FPR2/PPARG/S100A8/S100A9/TSPO/VIM	9	1.35962	AlvM vs STAB1
GO:0010823	negative regulation of mitochondrion organization	4/167	59/15725	0.00354648	0.0437548	0.0351576	ACAA2/LMNA/TSPO/VAT1	4	1.35897	AlvM vs STAB1
GO:0002286	T cell activation involved in immune response	5/167	96/15725	0.00357455	0.0439159	0.035287	ANXA1/LGALS3/RARA/SLC11A1/SPN	5	1.35738	AlvM vs STAB1
GO:0072503	cellular divalent inorganic cation homeostasis	12/167	458/15725	0.00361632	0.0442432	0.03555	APOE/CD36/CD52/FPR2/GSTO1/MT2A/RMDN3/S100A8/S100A9/SLC11A1/TGM2/UBASH3B	12	1.35415	AlvM vs STAB1
GO:0042110	T cell activation	12/167	459/15725	0.00367985	0.0448328	0.0360238	ANXA1/CCL2/CD151/CTSL/GPNMB/IGFBP2/LGALS3/RARA/SDC4/SLC11A1/SPN/VSIG4	12	1.3484	AlvM vs STAB1
GO:0045807	positive regulation of endocytosis	5/167	97/15725	0.00373709	0.0453413	0.0364323	ANXA2/APOE/CD151/CD36/PPARG	5	1.34351	AlvM vs STAB1
GO:0032233	positive regulation of actin filament bundle assembly	4/167	60/15725	0.00376882	0.0454361	0.0365085	FLNA/RGCC/S100A10/SDC4	4	1.3426	AlvM vs STAB1
GO:0070661	leukocyte proliferation	9/167	289/15725	0.00377598	0.0454361	0.0365085	ANXA1/CD151/GPNMB/IGFBP2/LGALS3/SDC4/SLC11A1/SPN/VSIG4	9	1.3426	AlvM vs STAB1
GO:0016486	peptide hormone processing	3/167	30/15725	0.00386927	0.0459908	0.0369542	CES1/CTSL/MME	3	1.33733	AlvM vs STAB1
GO:0018149	peptide cross-linking	3/167	30/15725	0.00386927	0.0459908	0.0369542	ANXA1/FN1/TGM2	3	1.33733	AlvM vs STAB1
GO:0140448	signaling receptor ligand precursor processing	3/167	30/15725	0.00386927	0.0459908	0.0369542	CES1/CTSL/MME	3	1.33733	AlvM vs STAB1
GO:0042180	cellular ketone metabolic process	8/167	238/15725	0.00394951	0.0467545	0.0375679	AKR1C3/ANXA1/APOC1/CES1/FABP3/FABP5/HPGD/PPARG	8	1.33018	AlvM vs STAB1
GO:1904019	epithelial cell apoptotic process	5/167	99/15725	0.00407796	0.0480805	0.0386333	AKR1C3/CCL2/NUPR1/RGCC/TCF7L2	5	1.31803	AlvM vs STAB1
GO:0002224	toll-like receptor signaling pathway	6/167	143/15725	0.00423474	0.0491935	0.0395276	CD36/COLEC12/CTSL/MYD88/S100A8/S100A9	6	1.30809	AlvM vs STAB1
GO:0042130	negative regulation of T cell proliferation	4/167	62/15725	0.0042415	0.0491935	0.0395276	GPNMB/SDC4/SPN/VSIG4	4	1.30809	AlvM vs STAB1
GO:0070527	platelet aggregation	4/167	62/15725	0.0042415	0.0491935	0.0395276	CD9/FLNA/FN1/UBASH3B	4	1.30809	AlvM vs STAB1
GO:0032350	regulation of hormone metabolic process	3/167	31/15725	0.00425076	0.0491935	0.0395276	AKR1C3/POR/TCF7L2	3	1.30809	AlvM vs STAB1
GO:0032680	regulation of tumor necrosis factor production	5/167	100/15725	0.00425648	0.0491935	0.0395276	ACP5/CD36/GPNMB/RARA/TSPO	5	1.30809	AlvM vs STAB1
GO:0043434	response to peptide hormone	11/167	409/15725	0.00434319	0.0499979	0.040174	ANXA1/ATP6V0D1/ATP6V1F/EIF4EBP1/FABP3/LPL/POR/PPARG/RAB13/RETN/TIMP1	11	1.30105	AlvM vs STAB1
GO:0001776	leukocyte homeostasis	6/42	85/15725	9.3625e-08	0.000118717	9.85527e-05	GPR183/IL2RA/MEF2C/MERTK/PDE4B/SLC40A1	6	-3.92549	AlvM vs STAB1
GO:0001779	natural killer cell differentiation	3/42	22/15725	2.63372e-05	0.0166978	0.0138617	GAS6/MERTK/PRDM1	3	-1.77734	AlvM vs STAB1
GO:0048872	homeostasis of number of cells	6/42	247/15725	4.61643e-05	0.0195121	0.016198	GPR183/IL2RA/MEF2C/MERTK/PDE4B/SLC40A1	6	-1.7097	AlvM vs STAB1
